# Supplementary material for: Oxidative additions of alkynyl/vinyl iodides to gold and gold-catalyzed vinylation reactions triggered by the MeDalphos ligand
Source: Chem Sci. 2021 Apr 28;12(22):7706–12. doi: 10.1039/d1sc01483h (PMC8188461; doi:10.1039/d1sc01483h)
Supplement: SC-012-D1SC01483H-s002 [file SC-012-D1SC01483H-s002.cif]

# Electronic Supplementary Material (ESI) for Chemical Science.
# This journal is © The Royal Society of Chemistry 2021

####################################################################### 
# 
# This file contains crystal structure data downloaded from the 
# Cambridge Structural Database (CSD) hosted by the Cambridge 
# Crystallographic Data Centre (CCDC).
# 
# Full information about CCDC data access policies and citation 
# guidelines are available at http://www.ccdc.cam.ac.uk/access/V1 
# 
# Audit and citation data items may have been added by the CCDC. 
# Please retain this information to preserve the provenance of 
# this file and to allow appropriate attribution of the data. 
# 
#######################################################################

data_JRV515
_database_code_depnum_ccdc_archive 'CCDC 2069844'
loop_
_audit_author_name
_audit_author_address
'Sonia Mallet-Ladeira'
;CNRS
France
;
_audit_update_record             
;
2021-03-11 deposited with the CCDC.	2021-04-22 downloaded from the CCDC.
;


#----------------------------------------------------------------------------#
#                   CHEMICAL INFORMATION                                     #
#----------------------------------------------------------------------------#

_chemical_formula_moiety         'C36 H55 Au Cl N P, F6 Sb, C H2 Cl2'
_chemical_formula_sum            'C37 H57 Au Cl3 F6 N P Sb'
_chemical_formula_weight         1085.89

#----------------------------------------------------------------------------#
#                   UNIT CELL INFORMATION                                    #
#----------------------------------------------------------------------------#

_symmetry_cell_setting           triclinic
_symmetry_space_group_name_H-M   'P -1'
_symmetry_space_group_name_Hall  '-P 1'
_symmetry_Int_Tables_number      2
loop_
_symmetry_equiv_pos_as_xyz
'x, y, z'
'-x, -y, -z'

_cell_length_a                   10.1636(12)
_cell_length_b                   11.2723(15)
_cell_length_c                   20.036(5)
_cell_angle_alpha                79.592(8)
_cell_angle_beta                 86.479(7)
_cell_angle_gamma                65.966(4)
_cell_volume                     2061.8(6)
_cell_formula_units_Z            2
_cell_measurement_temperature    193(2)
_cell_measurement_reflns_used    9707
_cell_measurement_theta_min      2.63
_cell_measurement_theta_max      32.49

#----------------------------------------------------------------------------#
#                   CRYSTAL INFORMATION                                      #
#----------------------------------------------------------------------------#

_exptl_crystal_description       parallelepiped
_exptl_crystal_colour            colourless
_exptl_crystal_size_max          0.14
_exptl_crystal_size_mid          0.12
_exptl_crystal_size_min          0.06
_exptl_crystal_density_diffrn    1.749
_exptl_crystal_density_method    'not measured'
_exptl_crystal_F_000             1072

#----------------------------------------------------------------------------#
#                   ABSORPTION CORRECTION                                    #
#----------------------------------------------------------------------------#

_exptl_absorpt_coefficient_mu    4.496
_exptl_absorpt_correction_type   multi-scan
_exptl_absorpt_process_details   'SADABS (Bruker-AXS)'
_exptl_absorpt_correction_T_min  0.6267
_exptl_absorpt_correction_T_max  0.7465

#----------------------------------------------------------------------------#
#                   DATA COLLECTION                                          #
#----------------------------------------------------------------------------#

_diffrn_ambient_temperature      193(2)
_diffrn_radiation_wavelength     0.71073
_diffrn_radiation_type           MoK\a
_diffrn_radiation_source         'fine focus sealed tube'
_diffrn_radiation_monochromator  triumph
_diffrn_measurement_device_type  'Bruker D8 VENTURE PHOTON 3'
_diffrn_measurement_method       'phi and omega scans'
_diffrn_standards_number         0
_diffrn_standards_interval_count 0
_diffrn_standards_interval_time  0
_diffrn_standards_decay_%        0
_diffrn_reflns_av_R_equivalents  0.0509
_diffrn_reflns_av_unetI/netI     0.0398
_diffrn_reflns_number            80664
_diffrn_reflns_limit_h_min       -12
_diffrn_reflns_limit_h_max       15
_diffrn_reflns_limit_k_min       -17
_diffrn_reflns_limit_k_max       17
_diffrn_reflns_limit_l_min       -30
_diffrn_reflns_limit_l_max       30
_diffrn_reflns_theta_min         2.624
_diffrn_reflns_theta_max         33.141
_diffrn_reflns_theta_full        25.242
_diffrn_measured_fraction_theta_full 0.99
_diffrn_measured_fraction_theta_max 0.99
_diffrn_reflns_Laue_measured_fraction_full 0.99
_diffrn_reflns_Laue_measured_fraction_max 0.99
_diffrn_reflns_point_group_measured_fraction_full 0.99
_diffrn_reflns_point_group_measured_fraction_max 0.99
_reflns_Friedel_coverage         0
_reflns_number_total             15578
_reflns_number_gt                12915
_reflns_threshold_expression     'I > 2\s(I)'

#----------------------------------------------------------------------------#
#                   COMPUTER PROGRAMS USED                                   #
#----------------------------------------------------------------------------#

_computing_data_collection       APEX2
_computing_cell_refinement       SAINT
_computing_data_reduction        SAINT
_computing_structure_solution    'SHELXT (Sheldrick 2015)'
_computing_structure_refinement  'SHELXL-2018/3 (Sheldrick, 2015)'
_computing_molecular_graphics    'Ortep-3 for Windows (Farrugia, 1997)'
_computing_publication_material  'WinGX publication routines (Farrugia, 1999)'

#----------------------------------------------------------------------------#
#                   STRUCTURE SOLUTION                                       #
#----------------------------------------------------------------------------#

_atom_sites_solution_hydrogens   geom

#----------------------------------------------------------------------------#
#                   REFINEMENT INFORMATION                                   #
#----------------------------------------------------------------------------#

_refine_ls_structure_factor_coef Fsqd
_refine_ls_matrix_type           full
_refine_ls_weighting_scheme      calc
_refine_ls_weighting_details     
'w=1/[\s^2^(Fo^2^)+(0.0302P)^2^+2.6340P] where P=(Fo^2^+2Fc^2^)/3'
_refine_ls_hydrogen_treatment    constr
_refine_ls_extinction_method     none
_refine_ls_number_reflns         15578
_refine_ls_number_parameters     483
_refine_ls_number_restraints     79
_refine_ls_R_factor_all          0.047
_refine_ls_R_factor_gt           0.0329
_refine_ls_wR_factor_ref         0.0758
_refine_ls_wR_factor_gt          0.0704
_refine_ls_goodness_of_fit_ref   1.016
_refine_ls_restrained_S_all      1.025
_refine_ls_shift/su_max          0.004
_refine_ls_shift/su_mean         0
_refine_diff_density_max         3.646
_refine_diff_density_min         -1.721
_refine_diff_density_rms         0.12

#----------------------------------------------------------------------------#
#                   CONSTRAINTS AND RESTRAINTS                               #
#----------------------------------------------------------------------------#


#----------------------------------------------------------------------------#
#                   ATOMIC TYPES, COORDINATES AND THERMAL PARAMETERS         #
#----------------------------------------------------------------------------#

loop_
_atom_type_symbol
_atom_type_description
_atom_type_scat_dispersion_real
_atom_type_scat_dispersion_imag
_atom_type_scat_source
C C 0.0033 0.0016 'International Tables Vol C Tables 4.2.6.8 and 6.1.1.4'
H H 0 0 'International Tables Vol C Tables 4.2.6.8 and 6.1.1.4'
Au Au -2.0133 8.8022 'International Tables Vol C Tables 4.2.6.8 and 6.1.1.4'
F F 0.0171 0.0103 'International Tables Vol C Tables 4.2.6.8 and 6.1.1.4'
N N 0.0061 0.0033 'International Tables Vol C Tables 4.2.6.8 and 6.1.1.4'
P P 0.1023 0.0942 'International Tables Vol C Tables 4.2.6.8 and 6.1.1.4'
Sb Sb -0.5866 1.5461 'International Tables Vol C Tables 4.2.6.8 and 6.1.1.4'
Cl Cl 0.1484 0.1585 'International Tables Vol C Tables 4.2.6.8 and 6.1.1.4'

loop_
_atom_site_label
_atom_site_type_symbol
_atom_site_fract_x
_atom_site_fract_y
_atom_site_fract_z
_atom_site_U_iso_or_equiv
_atom_site_adp_type
_atom_site_occupancy
_atom_site_site_symmetry_order
_atom_site_calc_flag
_atom_site_refinement_flags_posn
_atom_site_refinement_flags_adp
_atom_site_refinement_flags_occupancy
_atom_site_disorder_assembly
_atom_site_disorder_group
C1 C 0.5699(3) 0.8808(3) 0.36539(13) 0.0206(4) Uani 1 1 d . . . . .
C2 C 0.5334(3) 1.0165(3) 0.34542(14) 0.0253(5) Uani 1 1 d . . . . .
H2 H 0.476553 1.062149 0.30556 0.03 Uiso 1 1 calc R U . . .
C3 C 0.5792(3) 1.0848(3) 0.38314(16) 0.0299(6) Uani 1 1 d . . . . .
H3 H 0.556595 1.175975 0.368285 0.036 Uiso 1 1 calc R U . . .
C4 C 0.6581(3) 1.0196(3) 0.44253(16) 0.0329(6) Uani 1 1 d . . . . .
H4 H 0.690097 1.066049 0.468298 0.039 Uiso 1 1 calc R U . . .
C5 C 0.6903(3) 0.8876(3) 0.46427(15) 0.0301(6) Uani 1 1 d . . . . .
H5 H 0.741465 0.844168 0.505859 0.036 Uiso 1 1 calc R U . . .
C6 C 0.6484(3) 0.8172(3) 0.42562(13) 0.0227(5) Uani 1 1 d . . . . .
C7 C 0.8460(3) 0.6065(3) 0.46263(17) 0.0339(6) Uani 1 1 d . . . . .
H7A H 0.897432 0.624136 0.421618 0.051 Uiso 1 1 calc R U . . .
H7B H 0.872623 0.511385 0.475042 0.051 Uiso 1 1 calc R U . . .
H7C H 0.872127 0.638763 0.499872 0.051 Uiso 1 1 calc R U . . .
C8 C 0.6107(4) 0.6568(3) 0.51435(15) 0.0351(7) Uani 1 1 d . . . . .
H8A H 0.638723 0.694216 0.548733 0.053 Uiso 1 1 calc R U . . .
H8B H 0.636971 0.562501 0.530321 0.053 Uiso 1 1 calc R U . . .
H8C H 0.506363 0.701562 0.506372 0.053 Uiso 1 1 calc R U . . .
C9 C 0.3147(3) 0.8483(2) 0.32019(13) 0.0201(4) Uani 1 1 d . . . . .
C10 C 0.2357(3) 0.9854(3) 0.27712(19) 0.0350(7) Uani 1 1 d . . . . .
H10A H 0.258369 0.981312 0.228609 0.042 Uiso 1 1 calc R U . . .
H10B H 0.268358 1.049149 0.290834 0.042 Uiso 1 1 calc R U . . .
C11 C 0.0716(3) 1.0313(3) 0.2872(2) 0.0418(8) Uani 1 1 d . . . . .
H11 H 0.020921 1.120562 0.259349 0.05 Uiso 1 1 calc R U . . .
C12 C 0.2626(3) 0.7499(3) 0.2986(2) 0.0384(8) Uani 1 1 d . . . . .
H12A H 0.311208 0.662016 0.326888 0.046 Uiso 1 1 calc R U . . .
H12B H 0.287617 0.741634 0.250621 0.046 Uiso 1 1 calc R U . . .
C13 C 0.1110(4) 0.9035(4) 0.40398(19) 0.0450(9) Uani 1 1 d . . . . .
H13 H 0.086624 0.908326 0.452814 0.054 Uiso 1 1 calc R U . . .
C14 C 0.0621(4) 0.8056(4) 0.3810(2) 0.0460(9) Uani 1 1 d . . . . .
H14A H 0.111024 0.717343 0.408912 0.055 Uiso 1 1 calc R U . . .
H14B H -0.043136 0.834062 0.387211 0.055 Uiso 1 1 calc R U . . .
C15 C 0.0980(3) 0.7985(3) 0.3070(2) 0.0422(8) Uani 1 1 d . . . . .
H15 H 0.064842 0.735097 0.292135 0.051 Uiso 1 1 calc R U . . .
C16 C 0.2760(3) 0.8562(4) 0.39530(16) 0.0403(8) Uani 1 1 d . . . . .
H16A H 0.308871 0.918447 0.410679 0.048 Uiso 1 1 calc R U . . .
H16B H 0.325428 0.768391 0.42352 0.048 Uiso 1 1 calc R U . . .
C17 C 0.0228(4) 0.9340(4) 0.2641(2) 0.0441(8) Uani 1 1 d . . . . .
H17A H -0.082909 0.963979 0.26875 0.053 Uiso 1 1 calc R U . . .
H17B H 0.046519 0.929291 0.215674 0.053 Uiso 1 1 calc R U . . .
C18 C 0.0356(4) 1.0383(4) 0.3615(2) 0.0498(10) Uani 1 1 d . . . . .
H18A H 0.06686 1.101975 0.376393 0.06 Uiso 1 1 calc R U . . .
H18B H -0.069906 1.069213 0.367488 0.06 Uiso 1 1 calc R U . . .
C19 C 0.5924(3) 0.8078(3) 0.22736(13) 0.0216(5) Uani 1 1 d . . . . .
C20 C 0.5753(4) 0.8802(4) 0.07779(15) 0.0366(7) Uani 1 1 d . . . . .
H20A H 0.469469 0.922951 0.070919 0.044 Uiso 1 1 calc R U . . .
H20B H 0.621059 0.88259 0.032785 0.044 Uiso 1 1 calc R U . . .
C21 C 0.8296(3) 0.7455(4) 0.16698(16) 0.0399(8) Uani 1 1 d . . . . .
H21 H 0.936698 0.701914 0.173191 0.048 Uiso 1 1 calc R U . . .
C22 C 0.7814(4) 0.6718(4) 0.12333(18) 0.0453(9) Uani 1 1 d . . . . .
H22A H 0.829429 0.671725 0.078814 0.054 Uiso 1 1 calc R U . . .
H22B H 0.809436 0.579133 0.145962 0.054 Uiso 1 1 calc R U . . .
C23 C 0.7576(3) 0.7410(4) 0.23682(15) 0.0332(6) Uani 1 1 d . . . . .
H23A H 0.78916 0.787293 0.26577 0.04 Uiso 1 1 calc R U . . .
H23B H 0.78662 0.648321 0.259582 0.04 Uiso 1 1 calc R U . . .
C24 C 0.5423(4) 0.7374(3) 0.18158(15) 0.0308(6) Uani 1 1 d . . . . .
H24A H 0.564824 0.645449 0.203958 0.037 Uiso 1 1 calc R U . . .
H24B H 0.436708 0.783034 0.17416 0.037 Uiso 1 1 calc R U . . .
C25 C 0.6226(4) 0.9539(3) 0.12143(16) 0.0336(6) Uani 1 1 d . . . . .
H25 H 0.593956 1.047406 0.09828 0.04 Uiso 1 1 calc R U . . .
C26 C 0.5521(4) 0.9516(3) 0.19227(15) 0.0313(6) Uani 1 1 d . . . . .
H26A H 0.58603 0.997679 0.220357 0.038 Uiso 1 1 calc R U . . .
H26B H 0.446074 0.998096 0.187241 0.038 Uiso 1 1 calc R U . . .
C27 C 0.6193(4) 0.7382(3) 0.11297(16) 0.0377(7) Uani 1 1 d . . . . .
H27 H 0.588864 0.689832 0.084141 0.045 Uiso 1 1 calc R U . . .
C28 C 0.7864(4) 0.8880(4) 0.13137(17) 0.0401(8) Uani 1 1 d . . . . .
H28A H 0.833984 0.889901 0.086793 0.048 Uiso 1 1 calc R U . . .
H28B H 0.817758 0.936387 0.159091 0.048 Uiso 1 1 calc R U . . .
C29 C 0.5901(3) 0.4801(3) 0.30981(16) 0.0293(6) Uani 1 1 d . . . . .
H29 H 0.492981 0.498301 0.299636 0.035 Uiso 1 1 calc R U . . .
C30 C 0.6944(4) 0.3920(3) 0.28052(18) 0.0375(7) Uani 1 1 d . . . . .
H30 H 0.791028 0.376274 0.29015 0.045 Uiso 1 1 calc R U . . .
C31 C 0.6688(4) 0.3150(4) 0.23268(19) 0.0416(8) Uani 1 1 d . . . . .
H31A H 0.56551 0.33102 0.233228 0.05 Uiso 1 1 calc R U . . .
H31B H 0.724951 0.219739 0.24865 0.05 Uiso 1 1 calc R U . . .
C32 C 0.7113(5) 0.3518(4) 0.1604(2) 0.0493(9) Uani 1 1 d . . . . .
H32A H 0.646801 0.444318 0.14285 0.059 Uiso 1 1 calc R U . . .
H32B H 0.810655 0.346901 0.161021 0.059 Uiso 1 1 calc R U . . .
C33 C 0.7047(6) 0.2658(5) 0.1120(2) 0.0589(11) Uani 1 1 d . . . . .
H33A H 0.775729 0.174628 0.127137 0.071 Uiso 1 1 calc R U . . .
H33B H 0.607829 0.264154 0.114425 0.071 Uiso 1 1 calc R U . . .
C34 C 0.7341(6) 0.3099(6) 0.0392(2) 0.0649(13) Uani 1 1 d . . . . .
H34A H 0.824637 0.32333 0.037722 0.078 Uiso 1 1 calc R U . . .
H34B H 0.655479 0.39626 0.022365 0.078 Uiso 1 1 calc R U . . .
C35 C 0.7470(8) 0.2165(7) -0.0087(3) 0.089(2) Uani 1 1 d . . . . .
H35A H 0.824152 0.129508 0.008402 0.107 Uiso 1 1 calc R U . . .
H35B H 0.655544 0.204812 -0.008414 0.107 Uiso 1 1 calc R U . . .
C36 C 0.7795(9) 0.2612(9) -0.0802(3) 0.108(3) Uani 1 1 d . . . . .
H36A H 0.704647 0.348053 -0.09748 0.162 Uiso 1 1 calc R U . . .
H36B H 0.781875 0.197876 -0.108451 0.162 Uiso 1 1 calc R U . . .
H36C H 0.873309 0.266929 -0.081593 0.162 Uiso 1 1 calc R U . . .
Cl2 Cl 0.1486(12) 0.1555(9) 0.0879(4) 0.122(2) Uani 0.658(6) 1 d D U P A 1
C37 C 0.1325(15) 0.3140(14) 0.0924(7) 0.133(2) Uani 0.658(6) 1 d D U P A 1
H37A H 0.111804 0.330648 0.139603 0.16 Uiso 0.658(6) 1 calc R U P A 1
H37B H 0.051983 0.38013 0.062822 0.16 Uiso 0.658(6) 1 calc R U P A 1
Cl3 Cl 0.2955(5) 0.3277(5) 0.06596(18) 0.1381(15) Uani 0.658(6) 1 d D U P A 1
Cl2' Cl 0.142(2) 0.1428(17) 0.0755(7) 0.100(2) Uani 0.342(6) 1 d D U P A 2
C37' C 0.174(3) 0.2602(19) 0.1108(10) 0.127(3) Uani 0.342(6) 1 d D U P A 2
H37C H 0.272364 0.218452 0.131031 0.152 Uiso 0.342(6) 1 calc R U P A 2
H37D H 0.105239 0.286341 0.148025 0.152 Uiso 0.342(6) 1 calc R U P A 2
Cl3' Cl 0.1587(13) 0.4031(9) 0.0533(4) 0.153(3) Uani 0.342(6) 1 d D U P A 2
Au1 Au 0.63004(2) 0.57857(2) 0.37608(2) 0.02270(3) Uani 1 1 d . . . . .
F1 F 0.0442(3) 0.3485(3) 0.24911(14) 0.0716(8) Uani 1 1 d . . . . .
F2 F 0.1595(3) 0.5235(2) 0.21825(12) 0.0595(7) Uani 1 1 d . . . . .
F3 F 0.3045(4) 0.4309(3) 0.33312(14) 0.0794(10) Uani 1 1 d . . . . .
F4 F 0.1909(3) 0.2581(2) 0.36652(11) 0.0488(5) Uani 1 1 d . . . . .
F5 F 0.3232(3) 0.2700(2) 0.24851(13) 0.0613(7) Uani 1 1 d . . . . .
F6 F 0.0203(4) 0.5106(3) 0.33298(15) 0.0851(10) Uani 1 1 d . . . . .
N1 N 0.6873(2) 0.6755(2) 0.44943(11) 0.0249(4) Uani 1 1 d . . . . .
P1 P 0.51607(7) 0.78815(6) 0.31444(3) 0.01821(11) Uani 1 1 d . . . . .
Sb1 Sb 0.17227(2) 0.39169(2) 0.29157(2) 0.02915(5) Uani 1 1 d . . . . .
Cl1 Cl 0.73667(10) 0.37288(8) 0.44552(4) 0.04058(18) Uani 1 1 d . . . . .

loop_
_atom_site_aniso_label
_atom_site_aniso_U_11
_atom_site_aniso_U_22
_atom_site_aniso_U_33
_atom_site_aniso_U_23
_atom_site_aniso_U_13
_atom_site_aniso_U_12
C1 0.0198(11) 0.0234(11) 0.0192(11) -0.0050(9) -0.0005(9) -0.0086(9)
C2 0.0261(12) 0.0255(12) 0.0248(13) -0.0058(10) 0.0003(10) -0.0104(10)
C3 0.0318(14) 0.0288(14) 0.0325(15) -0.0135(12) 0.0058(11) -0.0130(12)
C4 0.0303(14) 0.0407(17) 0.0335(15) -0.0198(13) 0.0026(12) -0.0151(13)
C5 0.0256(13) 0.0400(16) 0.0246(13) -0.0119(12) -0.0028(10) -0.0100(12)
C6 0.0184(11) 0.0253(12) 0.0217(12) -0.0062(9) 0.0025(9) -0.0055(9)
C7 0.0201(12) 0.0355(16) 0.0385(16) -0.0062(13) -0.0046(11) -0.0028(12)
C8 0.0372(16) 0.0405(17) 0.0199(13) -0.0002(12) 0.0041(11) -0.0105(14)
C9 0.0177(10) 0.0188(11) 0.0237(12) -0.0031(9) 0.0006(9) -0.0075(9)
C10 0.0221(13) 0.0256(14) 0.0495(19) 0.0068(13) -0.0023(12) -0.0070(11)
C11 0.0206(13) 0.0250(14) 0.069(2) 0.0072(15) -0.0006(14) -0.0050(11)
C12 0.0245(14) 0.0319(15) 0.065(2) -0.0219(15) 0.0044(14) -0.0129(12)
C13 0.0276(15) 0.072(3) 0.0365(18) -0.0154(17) 0.0101(13) -0.0201(17)
C14 0.0263(15) 0.0387(18) 0.064(2) 0.0096(17) 0.0058(15) -0.0126(14)
C15 0.0249(14) 0.0363(17) 0.074(3) -0.0250(17) 0.0019(15) -0.0146(13)
C16 0.0272(14) 0.066(2) 0.0261(15) -0.0068(15) 0.0041(11) -0.0182(16)
C17 0.0238(14) 0.063(2) 0.0442(19) -0.0072(17) -0.0048(13) -0.0167(15)
C18 0.0256(15) 0.045(2) 0.088(3) -0.039(2) 0.0142(17) -0.0136(15)
C19 0.0229(11) 0.0232(11) 0.0186(11) -0.0015(9) -0.0001(9) -0.0100(10)
C20 0.0416(17) 0.0451(18) 0.0205(13) 0.0024(12) -0.0014(12) -0.0179(15)
C21 0.0249(14) 0.055(2) 0.0271(15) 0.0015(14) 0.0086(11) -0.0086(14)
C22 0.054(2) 0.0359(17) 0.0319(17) -0.0055(13) 0.0173(15) -0.0064(16)
C23 0.0216(12) 0.0460(18) 0.0252(14) 0.0009(12) 0.0010(10) -0.0098(12)
C24 0.0425(16) 0.0328(15) 0.0230(13) -0.0044(11) -0.0001(11) -0.0214(13)
C25 0.0425(17) 0.0282(14) 0.0273(14) 0.0028(11) 0.0058(12) -0.0151(13)
C26 0.0384(16) 0.0251(13) 0.0272(14) -0.0005(11) 0.0052(12) -0.0117(12)
C27 0.057(2) 0.0401(17) 0.0223(14) -0.0082(12) 0.0033(13) -0.0255(16)
C28 0.0418(18) 0.054(2) 0.0307(16) -0.0032(14) 0.0088(13) -0.0285(17)
C29 0.0292(13) 0.0230(12) 0.0357(15) -0.0034(11) -0.0001(11) -0.0111(11)
C30 0.0322(15) 0.0330(16) 0.0471(19) -0.0128(14) 0.0042(14) -0.0111(13)
C31 0.0467(19) 0.0342(17) 0.048(2) -0.0150(15) 0.0081(16) -0.0184(15)
C32 0.062(3) 0.044(2) 0.053(2) -0.0187(17) 0.0106(19) -0.0294(19)
C33 0.083(3) 0.060(3) 0.052(2) -0.021(2) 0.009(2) -0.043(3)
C34 0.080(3) 0.078(3) 0.055(3) -0.020(2) 0.005(2) -0.048(3)
C35 0.129(6) 0.121(5) 0.053(3) -0.032(3) 0.009(3) -0.081(5)
C36 0.127(6) 0.182(8) 0.051(3) -0.033(4) 0.014(3) -0.095(6)
Cl2 0.100(3) 0.157(4) 0.065(3) 0.007(3) -0.001(3) -0.017(3)
C37 0.142(4) 0.162(4) 0.076(4) -0.034(4) 0.019(4) -0.038(4)
Cl3 0.164(3) 0.168(3) 0.089(2) -0.059(2) 0.024(2) -0.062(3)
Cl2' 0.088(3) 0.158(4) 0.055(4) -0.035(3) 0.013(3) -0.044(3)
C37' 0.140(4) 0.156(4) 0.072(4) -0.038(4) 0.010(4) -0.042(4)
Cl3' 0.203(6) 0.145(5) 0.094(4) -0.040(3) 0.000(4) -0.043(4)
Au1 0.02118(5) 0.01908(5) 0.02308(5) 0.00092(3) 0.00128(3) -0.00531(3)
F1 0.0636(16) 0.113(2) 0.0599(16) -0.0179(16) -0.0111(13) -0.0539(17)
F2 0.0771(18) 0.0346(11) 0.0462(13) 0.0127(10) -0.0042(12) -0.0090(11)
F3 0.116(3) 0.099(2) 0.0597(16) 0.0172(15) -0.0336(16) -0.088(2)
F4 0.0645(15) 0.0411(11) 0.0457(12) 0.0076(9) -0.0028(10) -0.0317(11)
F5 0.0489(14) 0.0416(12) 0.0652(16) 0.0017(11) 0.0145(12) 0.0038(10)
F6 0.093(2) 0.0580(17) 0.0628(17) -0.0170(14) 0.0261(16) 0.0105(15)
N1 0.0193(10) 0.0280(11) 0.0207(10) -0.0014(9) -0.0007(8) -0.0039(9)
P1 0.0182(3) 0.0175(3) 0.0176(3) -0.0016(2) -0.0007(2) -0.0063(2)
Sb1 0.03082(10) 0.02228(9) 0.03202(10) -0.00191(7) -0.00453(8) -0.00880(7)
Cl1 0.0456(4) 0.0277(3) 0.0370(4) 0.0104(3) -0.0038(3) -0.0092(3)


#----------------------------------------------------------------------------#
#                   MOLECULAR GEOMETRY                                       #
#----------------------------------------------------------------------------#

_geom_special_details            
;
 All esds (except the esd in the dihedral angle between two l.s. planes)
 are estimated using the full covariance matrix.  The cell esds are taken
 into account individually in the estimation of esds in distances, angles
 and torsion angles; correlations between esds in cell parameters are only
 used when they are defined by crystal symmetry.  An approximate (isotropic)
 treatment of cell esds is used for estimating esds involving l.s. planes.
;
loop_
_geom_bond_atom_site_label_1
_geom_bond_atom_site_label_2
_geom_bond_distance
_geom_bond_site_symmetry_2
_geom_bond_publ_flag
C1 C6 1.395(4) . ?
C1 C2 1.404(4) . ?
C1 P1 1.830(3) . ?
C2 C3 1.388(4) . ?
C2 H2 0.95 . ?
C3 C4 1.386(4) . ?
C3 H3 0.95 . ?
C4 C5 1.378(5) . ?
C4 H4 0.95 . ?
C5 C6 1.396(4) . ?
C5 H5 0.95 . ?
C6 N1 1.473(4) . ?
C7 N1 1.494(4) . ?
C7 H7A 0.98 . ?
C7 H7B 0.98 . ?
C7 H7C 0.98 . ?
C8 N1 1.501(4) . ?
C8 H8A 0.98 . ?
C8 H8B 0.98 . ?
C8 H8C 0.98 . ?
C9 C10 1.539(4) . ?
C9 C16 1.541(4) . ?
C9 C12 1.541(4) . ?
C9 P1 1.879(3) . ?
C10 C11 1.544(4) . ?
C10 H10A 0.99 . ?
C10 H10B 0.99 . ?
C11 C18 1.518(6) . ?
C11 C17 1.524(5) . ?
C11 H11 1 . ?
C12 C15 1.542(4) . ?
C12 H12A 0.99 . ?
C12 H12B 0.99 . ?
C13 C18 1.512(6) . ?
C13 C14 1.528(6) . ?
C13 C16 1.548(5) . ?
C13 H13 1 . ?
C14 C15 1.513(6) . ?
C14 H14A 0.99 . ?
C14 H14B 0.99 . ?
C15 C17 1.521(6) . ?
C15 H15 1 . ?
C16 H16A 0.99 . ?
C16 H16B 0.99 . ?
C17 H17A 0.99 . ?
C17 H17B 0.99 . ?
C18 H18A 0.99 . ?
C18 H18B 0.99 . ?
C19 C26 1.540(4) . ?
C19 C23 1.543(4) . ?
C19 C24 1.543(4) . ?
C19 P1 1.879(3) . ?
C20 C27 1.518(5) . ?
C20 C25 1.525(5) . ?
C20 H20A 0.99 . ?
C20 H20B 0.99 . ?
C21 C28 1.527(5) . ?
C21 C22 1.530(6) . ?
C21 C23 1.541(4) . ?
C21 H21 1 . ?
C22 C27 1.517(6) . ?
C22 H22A 0.99 . ?
C22 H22B 0.99 . ?
C23 H23A 0.99 . ?
C23 H23B 0.99 . ?
C24 C27 1.540(4) . ?
C24 H24A 0.99 . ?
C24 H24B 0.99 . ?
C25 C28 1.531(5) . ?
C25 C26 1.551(4) . ?
C25 H25 1 . ?
C26 H26A 0.99 . ?
C26 H26B 0.99 . ?
C27 H27 1 . ?
C28 H28A 0.99 . ?
C28 H28B 0.99 . ?
C29 C30 1.316(4) . ?
C29 Au1 2.031(3) . ?
C29 H29 0.95 . ?
C30 C31 1.502(5) . ?
C30 H30 0.95 . ?
C31 C32 1.520(5) . ?
C31 H31A 0.99 . ?
C31 H31B 0.99 . ?
C32 C33 1.511(5) . ?
C32 H32A 0.99 . ?
C32 H32B 0.99 . ?
C33 C34 1.507(6) . ?
C33 H33A 0.99 . ?
C33 H33B 0.99 . ?
C34 C35 1.510(7) . ?
C34 H34A 0.99 . ?
C34 H34B 0.99 . ?
C35 C36 1.494(8) . ?
C35 H35A 0.99 . ?
C35 H35B 0.99 . ?
C36 H36A 0.98 . ?
C36 H36B 0.98 . ?
C36 H36C 0.98 . ?
Cl2 C37 1.746(12) . ?
C37 Cl3 1.767(12) . ?
C37 H37A 0.99 . ?
C37 H37B 0.99 . ?
Cl2' C37' 1.754(14) . ?
C37' Cl3' 1.759(14) . ?
C37' H37C 0.99 . ?
C37' H37D 0.99 . ?
Au1 N1 2.213(2) . ?
Au1 P1 2.3110(7) . ?
Au1 Cl1 2.3364(8) . ?
F1 Sb1 1.859(2) . ?
F2 Sb1 1.861(2) . ?
F3 Sb1 1.857(2) . ?
F4 Sb1 1.882(2) . ?
F5 Sb1 1.879(2) . ?
F6 Sb1 1.852(3) . ?

loop_
_geom_angle_atom_site_label_1
_geom_angle_atom_site_label_2
_geom_angle_atom_site_label_3
_geom_angle
_geom_angle_site_symmetry_1
_geom_angle_site_symmetry_3
_geom_angle_publ_flag
C6 C1 C2 118.4(2) . . ?
C6 C1 P1 120.2(2) . . ?
C2 C1 P1 121.4(2) . . ?
C3 C2 C1 120.9(3) . . ?
C3 C2 H2 119.5 . . ?
C1 C2 H2 119.5 . . ?
C4 C3 C2 119.8(3) . . ?
C4 C3 H3 120.1 . . ?
C2 C3 H3 120.1 . . ?
C5 C4 C3 120.1(3) . . ?
C5 C4 H4 119.9 . . ?
C3 C4 H4 119.9 . . ?
C4 C5 C6 120.5(3) . . ?
C4 C5 H5 119.8 . . ?
C6 C5 H5 119.8 . . ?
C1 C6 C5 120.3(3) . . ?
C1 C6 N1 120.5(2) . . ?
C5 C6 N1 119.2(2) . . ?
N1 C7 H7A 109.5 . . ?
N1 C7 H7B 109.5 . . ?
H7A C7 H7B 109.5 . . ?
N1 C7 H7C 109.5 . . ?
H7A C7 H7C 109.5 . . ?
H7B C7 H7C 109.5 . . ?
N1 C8 H8A 109.5 . . ?
N1 C8 H8B 109.5 . . ?
H8A C8 H8B 109.5 . . ?
N1 C8 H8C 109.5 . . ?
H8A C8 H8C 109.5 . . ?
H8B C8 H8C 109.5 . . ?
C10 C9 C16 108.9(3) . . ?
C10 C9 C12 109.3(2) . . ?
C16 C9 C12 107.9(3) . . ?
C10 C9 P1 112.60(18) . . ?
C16 C9 P1 107.08(18) . . ?
C12 C9 P1 110.94(18) . . ?
C9 C10 C11 109.7(2) . . ?
C9 C10 H10A 109.7 . . ?
C11 C10 H10A 109.7 . . ?
C9 C10 H10B 109.7 . . ?
C11 C10 H10B 109.7 . . ?
H10A C10 H10B 108.2 . . ?
C18 C11 C17 109.8(3) . . ?
C18 C11 C10 110.2(3) . . ?
C17 C11 C10 108.9(3) . . ?
C18 C11 H11 109.3 . . ?
C17 C11 H11 109.3 . . ?
C10 C11 H11 109.3 . . ?
C9 C12 C15 109.8(2) . . ?
C9 C12 H12A 109.7 . . ?
C15 C12 H12A 109.7 . . ?
C9 C12 H12B 109.7 . . ?
C15 C12 H12B 109.7 . . ?
H12A C12 H12B 108.2 . . ?
C18 C13 C14 109.6(3) . . ?
C18 C13 C16 109.7(3) . . ?
C14 C13 C16 109.1(3) . . ?
C18 C13 H13 109.5 . . ?
C14 C13 H13 109.5 . . ?
C16 C13 H13 109.5 . . ?
C15 C14 C13 109.6(3) . . ?
C15 C14 H14A 109.7 . . ?
C13 C14 H14A 109.7 . . ?
C15 C14 H14B 109.7 . . ?
C13 C14 H14B 109.7 . . ?
H14A C14 H14B 108.2 . . ?
C14 C15 C17 109.8(3) . . ?
C14 C15 C12 109.1(3) . . ?
C17 C15 C12 110.0(3) . . ?
C14 C15 H15 109.3 . . ?
C17 C15 H15 109.3 . . ?
C12 C15 H15 109.3 . . ?
C9 C16 C13 109.9(3) . . ?
C9 C16 H16A 109.7 . . ?
C13 C16 H16A 109.7 . . ?
C9 C16 H16B 109.7 . . ?
C13 C16 H16B 109.7 . . ?
H16A C16 H16B 108.2 . . ?
C15 C17 C11 109.5(3) . . ?
C15 C17 H17A 109.8 . . ?
C11 C17 H17A 109.8 . . ?
C15 C17 H17B 109.8 . . ?
C11 C17 H17B 109.8 . . ?
H17A C17 H17B 108.2 . . ?
C13 C18 C11 109.6(3) . . ?
C13 C18 H18A 109.7 . . ?
C11 C18 H18A 109.7 . . ?
C13 C18 H18B 109.7 . . ?
C11 C18 H18B 109.7 . . ?
H18A C18 H18B 108.2 . . ?
C26 C19 C23 108.0(2) . . ?
C26 C19 C24 108.6(2) . . ?
C23 C19 C24 110.2(2) . . ?
C26 C19 P1 114.83(19) . . ?
C23 C19 P1 105.87(18) . . ?
C24 C19 P1 109.28(18) . . ?
C27 C20 C25 109.2(3) . . ?
C27 C20 H20A 109.8 . . ?
C25 C20 H20A 109.8 . . ?
C27 C20 H20B 109.8 . . ?
C25 C20 H20B 109.8 . . ?
H20A C20 H20B 108.3 . . ?
C28 C21 C22 109.2(3) . . ?
C28 C21 C23 110.4(3) . . ?
C22 C21 C23 109.1(3) . . ?
C28 C21 H21 109.4 . . ?
C22 C21 H21 109.4 . . ?
C23 C21 H21 109.4 . . ?
C27 C22 C21 109.7(3) . . ?
C27 C22 H22A 109.7 . . ?
C21 C22 H22A 109.7 . . ?
C27 C22 H22B 109.7 . . ?
C21 C22 H22B 109.7 . . ?
H22A C22 H22B 108.2 . . ?
C21 C23 C19 109.5(2) . . ?
C21 C23 H23A 109.8 . . ?
C19 C23 H23A 109.8 . . ?
C21 C23 H23B 109.8 . . ?
C19 C23 H23B 109.8 . . ?
H23A C23 H23B 108.2 . . ?
C27 C24 C19 109.6(2) . . ?
C27 C24 H24A 109.8 . . ?
C19 C24 H24A 109.8 . . ?
C27 C24 H24B 109.8 . . ?
C19 C24 H24B 109.8 . . ?
H24A C24 H24B 108.2 . . ?
C20 C25 C28 109.6(3) . . ?
C20 C25 C26 110.8(3) . . ?
C28 C25 C26 108.3(3) . . ?
C20 C25 H25 109.4 . . ?
C28 C25 H25 109.4 . . ?
C26 C25 H25 109.4 . . ?
C19 C26 C25 109.6(2) . . ?
C19 C26 H26A 109.8 . . ?
C25 C26 H26A 109.8 . . ?
C19 C26 H26B 109.8 . . ?
C25 C26 H26B 109.8 . . ?
H26A C26 H26B 108.2 . . ?
C22 C27 C20 110.1(3) . . ?
C22 C27 C24 110.6(3) . . ?
C20 C27 C24 108.6(3) . . ?
C22 C27 H27 109.1 . . ?
C20 C27 H27 109.1 . . ?
C24 C27 H27 109.1 . . ?
C21 C28 C25 109.2(3) . . ?
C21 C28 H28A 109.8 . . ?
C25 C28 H28A 109.8 . . ?
C21 C28 H28B 109.8 . . ?
C25 C28 H28B 109.8 . . ?
H28A C28 H28B 108.3 . . ?
C30 C29 Au1 122.1(3) . . ?
C30 C29 H29 118.9 . . ?
Au1 C29 H29 118.9 . . ?
C29 C30 C31 123.5(3) . . ?
C29 C30 H30 118.2 . . ?
C31 C30 H30 118.2 . . ?
C30 C31 C32 112.5(3) . . ?
C30 C31 H31A 109.1 . . ?
C32 C31 H31A 109.1 . . ?
C30 C31 H31B 109.1 . . ?
C32 C31 H31B 109.1 . . ?
H31A C31 H31B 107.8 . . ?
C33 C32 C31 114.6(3) . . ?
C33 C32 H32A 108.6 . . ?
C31 C32 H32A 108.6 . . ?
C33 C32 H32B 108.6 . . ?
C31 C32 H32B 108.6 . . ?
H32A C32 H32B 107.6 . . ?
C34 C33 C32 114.3(4) . . ?
C34 C33 H33A 108.7 . . ?
C32 C33 H33A 108.7 . . ?
C34 C33 H33B 108.7 . . ?
C32 C33 H33B 108.7 . . ?
H33A C33 H33B 107.6 . . ?
C33 C34 C35 115.4(4) . . ?
C33 C34 H34A 108.4 . . ?
C35 C34 H34A 108.4 . . ?
C33 C34 H34B 108.4 . . ?
C35 C34 H34B 108.4 . . ?
H34A C34 H34B 107.5 . . ?
C36 C35 C34 114.3(6) . . ?
C36 C35 H35A 108.7 . . ?
C34 C35 H35A 108.7 . . ?
C36 C35 H35B 108.7 . . ?
C34 C35 H35B 108.7 . . ?
H35A C35 H35B 107.6 . . ?
C35 C36 H36A 109.5 . . ?
C35 C36 H36B 109.5 . . ?
H36A C36 H36B 109.5 . . ?
C35 C36 H36C 109.5 . . ?
H36A C36 H36C 109.5 . . ?
H36B C36 H36C 109.5 . . ?
Cl2 C37 Cl3 108.9(8) . . ?
Cl2 C37 H37A 109.9 . . ?
Cl3 C37 H37A 109.9 . . ?
Cl2 C37 H37B 109.9 . . ?
Cl3 C37 H37B 109.9 . . ?
H37A C37 H37B 108.3 . . ?
Cl2' C37' Cl3' 114.8(14) . . ?
Cl2' C37' H37C 108.6 . . ?
Cl3' C37' H37C 108.6 . . ?
Cl2' C37' H37D 108.6 . . ?
Cl3' C37' H37D 108.6 . . ?
H37C C37' H37D 107.5 . . ?
C29 Au1 N1 176.36(10) . . ?
C29 Au1 P1 97.00(9) . . ?
N1 Au1 P1 85.84(6) . . ?
C29 Au1 Cl1 85.98(9) . . ?
N1 Au1 Cl1 91.31(7) . . ?
P1 Au1 Cl1 175.75(3) . . ?
C6 N1 C7 109.7(2) . . ?
C6 N1 C8 109.5(2) . . ?
C7 N1 C8 108.6(2) . . ?
C6 N1 Au1 113.39(16) . . ?
C7 N1 Au1 107.83(18) . . ?
C8 N1 Au1 107.70(19) . . ?
C1 P1 C19 107.68(12) . . ?
C1 P1 C9 106.75(11) . . ?
C19 P1 C9 116.82(12) . . ?
C1 P1 Au1 99.46(9) . . ?
C19 P1 Au1 112.96(9) . . ?
C9 P1 Au1 111.42(8) . . ?
F6 Sb1 F3 91.34(18) . . ?
F6 Sb1 F1 90.27(16) . . ?
F3 Sb1 F1 178.37(16) . . ?
F6 Sb1 F2 90.55(13) . . ?
F3 Sb1 F2 89.53(12) . . ?
F1 Sb1 F2 90.70(13) . . ?
F6 Sb1 F5 178.57(16) . . ?
F3 Sb1 F5 90.09(15) . . ?
F1 Sb1 F5 88.30(14) . . ?
F2 Sb1 F5 89.47(11) . . ?
F6 Sb1 F4 90.15(12) . . ?
F3 Sb1 F4 88.75(11) . . ?
F1 Sb1 F4 91.01(12) . . ?
F2 Sb1 F4 178.16(11) . . ?
F5 Sb1 F4 89.88(11) . . ?

_shelx_res_file                  
;
TITL JRV515_a.res in P-1
    shelx.res
    created by SHELXL-2018/3 at 15:38:57 on 09-Mar-2021
CELL  0.71073  10.1636  11.2723  20.0364   79.592   86.479   65.966
ZERR     2.00   0.0012   0.0015   0.0046    0.008    0.007    0.004
LATT   1
SFAC  C    H    AU   F    N    P    SB   CL
UNIT  74 114 2 12 2 2 2 6
MERG   2
OMIT     1   1   2
DELU CL2 > CL3'
SIMU 0.005 CL2 > CL3'
FMAP   2
PLAN   20
SIZE     0.060   0.120   0.140
ACTA
BOND   $H
L.S.   4
TEMP   -80.15
WGHT    0.030200    2.634000
FVAR       0.13744   0.65770   0.10554
C1    1    0.569867    0.880789    0.365392    11.00000    0.01978    0.02342 =
         0.01915   -0.00503   -0.00055   -0.00863
C2    1    0.533387    1.016489    0.345424    11.00000    0.02609    0.02551 =
         0.02483   -0.00584    0.00026   -0.01037
AFIX  43
H2    2    0.476553    1.062149    0.305560    11.00000   -1.20000
AFIX   0
C3    1    0.579238    1.084828    0.383141    11.00000    0.03180    0.02881 =
         0.03248   -0.01352    0.00581   -0.01302
AFIX  43
H3    2    0.556595    1.175975    0.368285    11.00000   -1.20000
AFIX   0
C4    1    0.658146    1.019624    0.442530    11.00000    0.03032    0.04069 =
         0.03353   -0.01984    0.00264   -0.01506
AFIX  43
H4    2    0.690097    1.066049    0.468298    11.00000   -1.20000
AFIX   0
C5    1    0.690342    0.887615    0.464275    11.00000    0.02563    0.04004 =
         0.02458   -0.01195   -0.00279   -0.01003
AFIX  43
H5    2    0.741465    0.844168    0.505859    11.00000   -1.20000
AFIX   0
C6    1    0.648365    0.817220    0.425624    11.00000    0.01836    0.02532 =
         0.02165   -0.00615    0.00246   -0.00551
C7    1    0.846032    0.606504    0.462626    11.00000    0.02012    0.03552 =
         0.03846   -0.00623   -0.00460   -0.00276
AFIX 137
H7A   2    0.897432    0.624136    0.421618    11.00000   -1.50000
H7B   2    0.872623    0.511385    0.475042    11.00000   -1.50000
H7C   2    0.872127    0.638763    0.499872    11.00000   -1.50000
AFIX   0
C8    1    0.610696    0.656819    0.514346    11.00000    0.03721    0.04048 =
         0.01987   -0.00017    0.00413   -0.01052
AFIX 137
H8A   2    0.638723    0.694216    0.548733    11.00000   -1.50000
H8B   2    0.636971    0.562501    0.530321    11.00000   -1.50000
H8C   2    0.506363    0.701562    0.506372    11.00000   -1.50000
AFIX   0
C9    1    0.314715    0.848269    0.320187    11.00000    0.01765    0.01883 =
         0.02369   -0.00308    0.00061   -0.00748
C10   1    0.235673    0.985354    0.277124    11.00000    0.02211    0.02565 =
         0.04949    0.00678   -0.00233   -0.00697
AFIX  23
H10A  2    0.258369    0.981312    0.228609    11.00000   -1.20000
H10B  2    0.268358    1.049149    0.290834    11.00000   -1.20000
AFIX   0
C11   1    0.071601    1.031309    0.287245    11.00000    0.02061    0.02505 =
         0.06931    0.00725   -0.00060   -0.00497
AFIX  13
H11   2    0.020921    1.120562    0.259349    11.00000   -1.20000
AFIX   0
C12   1    0.262618    0.749924    0.298589    11.00000    0.02448    0.03189 =
         0.06548   -0.02195    0.00444   -0.01293
AFIX  23
H12A  2    0.311208    0.662016    0.326888    11.00000   -1.20000
H12B  2    0.287617    0.741634    0.250621    11.00000   -1.20000
AFIX   0
C13   1    0.110984    0.903506    0.403983    11.00000    0.02764    0.07198 =
         0.03648   -0.01538    0.01012   -0.02006
AFIX  13
H13   2    0.086624    0.908326    0.452814    11.00000   -1.20000
AFIX   0
C14   1    0.062054    0.805610    0.381006    11.00000    0.02625    0.03867 =
         0.06424    0.00964    0.00576   -0.01256
AFIX  23
H14A  2    0.111024    0.717343    0.408912    11.00000   -1.20000
H14B  2   -0.043136    0.834062    0.387211    11.00000   -1.20000
AFIX   0
C15   1    0.098047    0.798517    0.307030    11.00000    0.02488    0.03629 =
         0.07387   -0.02498    0.00191   -0.01461
AFIX  13
H15   2    0.064842    0.735097    0.292135    11.00000   -1.20000
AFIX   0
C16   1    0.275977    0.856240    0.395300    11.00000    0.02721    0.06617 =
         0.02612   -0.00684    0.00406   -0.01824
AFIX  23
H16A  2    0.308871    0.918447    0.410679    11.00000   -1.20000
H16B  2    0.325428    0.768391    0.423520    11.00000   -1.20000
AFIX   0
C17   1    0.022772    0.933975    0.264055    11.00000    0.02380    0.06333 =
         0.04419   -0.00715   -0.00477   -0.01668
AFIX  23
H17A  2   -0.082909    0.963979    0.268750    11.00000   -1.20000
H17B  2    0.046519    0.929291    0.215674    11.00000   -1.20000
AFIX   0
C18   1    0.035561    1.038343    0.361471    11.00000    0.02557    0.04511 =
         0.08770   -0.03917    0.01417   -0.01356
AFIX  23
H18A  2    0.066860    1.101975    0.376393    11.00000   -1.20000
H18B  2   -0.069906    1.069213    0.367488    11.00000   -1.20000
AFIX   0
C19   1    0.592383    0.807844    0.227363    11.00000    0.02294    0.02318 =
         0.01862   -0.00153   -0.00005   -0.01004
C20   1    0.575297    0.880170    0.077789    11.00000    0.04163    0.04513 =
         0.02050    0.00243   -0.00139   -0.01787
AFIX  23
H20A  2    0.469469    0.922951    0.070919    11.00000   -1.20000
H20B  2    0.621059    0.882590    0.032785    11.00000   -1.20000
AFIX   0
C21   1    0.829632    0.745458    0.166985    11.00000    0.02490    0.05546 =
         0.02712    0.00153    0.00863   -0.00863
AFIX  13
H21   2    0.936698    0.701914    0.173191    11.00000   -1.20000
AFIX   0
C22   1    0.781418    0.671790    0.123328    11.00000    0.05416    0.03588 =
         0.03187   -0.00545    0.01731   -0.00638
AFIX  23
H22A  2    0.829429    0.671725    0.078814    11.00000   -1.20000
H22B  2    0.809436    0.579133    0.145962    11.00000   -1.20000
AFIX   0
C23   1    0.757569    0.741023    0.236824    11.00000    0.02159    0.04597 =
         0.02523    0.00091    0.00097   -0.00975
AFIX  23
H23A  2    0.789160    0.787293    0.265770    11.00000   -1.20000
H23B  2    0.786620    0.648321    0.259582    11.00000   -1.20000
AFIX   0
C24   1    0.542267    0.737450    0.181576    11.00000    0.04254    0.03283 =
         0.02299   -0.00441   -0.00012   -0.02137
AFIX  23
H24A  2    0.564824    0.645449    0.203958    11.00000   -1.20000
H24B  2    0.436708    0.783034    0.174160    11.00000   -1.20000
AFIX   0
C25   1    0.622559    0.953950    0.121430    11.00000    0.04250    0.02820 =
         0.02725    0.00275    0.00581   -0.01515
AFIX  13
H25   2    0.593956    1.047406    0.098280    11.00000   -1.20000
AFIX   0
C26   1    0.552092    0.951640    0.192274    11.00000    0.03836    0.02506 =
         0.02722   -0.00052    0.00517   -0.01174
AFIX  23
H26A  2    0.586030    0.997679    0.220357    11.00000   -1.20000
H26B  2    0.446074    0.998096    0.187241    11.00000   -1.20000
AFIX   0
C27   1    0.619285    0.738229    0.112968    11.00000    0.05728    0.04010 =
         0.02227   -0.00823    0.00333   -0.02548
AFIX  13
H27   2    0.588864    0.689832    0.084141    11.00000   -1.20000
AFIX   0
C28   1    0.786447    0.887988    0.131368    11.00000    0.04177    0.05420 =
         0.03067   -0.00317    0.00877   -0.02851
AFIX  23
H28A  2    0.833984    0.889901    0.086793    11.00000   -1.20000
H28B  2    0.817758    0.936387    0.159091    11.00000   -1.20000
AFIX   0
C29   1    0.590082    0.480140    0.309812    11.00000    0.02924    0.02303 =
         0.03571   -0.00336   -0.00010   -0.01109
AFIX  43
H29   2    0.492981    0.498301    0.299636    11.00000   -1.20000
AFIX   0
C30   1    0.694384    0.392014    0.280518    11.00000    0.03218    0.03296 =
         0.04714   -0.01275    0.00418   -0.01111
AFIX  43
H30   2    0.791028    0.376274    0.290150    11.00000   -1.20000
AFIX   0
C31   1    0.668822    0.314996    0.232681    11.00000    0.04673    0.03418 =
         0.04813   -0.01503    0.00811   -0.01838
AFIX  23
H31A  2    0.565510    0.331020    0.233228    11.00000   -1.20000
H31B  2    0.724951    0.219739    0.248650    11.00000   -1.20000
AFIX   0
C32   1    0.711258    0.351755    0.160358    11.00000    0.06243    0.04377 =
         0.05259   -0.01866    0.01057   -0.02935
AFIX  23
H32A  2    0.646801    0.444318    0.142850    11.00000   -1.20000
H32B  2    0.810655    0.346901    0.161021    11.00000   -1.20000
AFIX   0
C33   1    0.704655    0.265829    0.111987    11.00000    0.08258    0.06025 =
         0.05152   -0.02094    0.00877   -0.04290
AFIX  23
H33A  2    0.775729    0.174628    0.127137    11.00000   -1.20000
H33B  2    0.607829    0.264154    0.114425    11.00000   -1.20000
AFIX   0
C34   1    0.734053    0.309896    0.039160    11.00000    0.08038    0.07809 =
         0.05454   -0.01956    0.00483   -0.04767
AFIX  23
H34A  2    0.824637    0.323330    0.037722    11.00000   -1.20000
H34B  2    0.655479    0.396260    0.022365    11.00000   -1.20000
AFIX   0
C35   1    0.746970    0.216545   -0.008712    11.00000    0.12874    0.12076 =
         0.05336   -0.03198    0.00894   -0.08065
AFIX  23
H35A  2    0.824152    0.129508    0.008402    11.00000   -1.20000
H35B  2    0.655544    0.204812   -0.008414    11.00000   -1.20000
AFIX   0
C36   1    0.779497    0.261190   -0.080207    11.00000    0.12672    0.18179 =
         0.05139   -0.03330    0.01383   -0.09465
AFIX 137
H36A  2    0.704647    0.348053   -0.097480    11.00000   -1.50000
H36B  2    0.781875    0.197876   -0.108451    11.00000   -1.50000
H36C  2    0.873309    0.266929   -0.081593    11.00000   -1.50000
AFIX   0
PART    1
SAME CL2' > CL3'
CL2   8    0.148562    0.155479    0.087857    21.00000    0.10018    0.15741 =
         0.06484    0.00696   -0.00112   -0.01747
C37   1    0.132474    0.313997    0.092436    21.00000    0.14187    0.16198 =
         0.07639   -0.03402    0.01911   -0.03820
AFIX  23
H37A  2    0.111804    0.330648    0.139603    21.00000   -1.20000
H37B  2    0.051983    0.380130    0.062822    21.00000   -1.20000
AFIX   0
CL3   8    0.295494    0.327698    0.065957    21.00000    0.16409    0.16827 =
         0.08928   -0.05919    0.02369   -0.06230
PART    2
SAME CL3' < CL2'
CL2'  8    0.142178    0.142762    0.075483   -21.00000    0.08773    0.15758 =
         0.05454   -0.03489    0.01294   -0.04384
C37'  1    0.174142    0.260170    0.110824   -21.00000    0.14011    0.15616 =
         0.07242   -0.03758    0.00998   -0.04233
AFIX  23
H37C  2    0.272364    0.218452    0.131031   -21.00000   -1.20000
H37D  2    0.105239    0.286341    0.148025   -21.00000   -1.20000
AFIX   0
CL3'  8    0.158730    0.403087    0.053320   -21.00000    0.20311    0.14452 =
         0.09360   -0.04016    0.00002   -0.04258
PART    0
AU1   3    0.630042    0.578566    0.376079    11.00000    0.02118    0.01908 =
         0.02308    0.00092    0.00128   -0.00531
F1    4    0.044187    0.348497    0.249111    11.00000    0.06362    0.11250 =
         0.05990   -0.01786   -0.01115   -0.05394
F2    4    0.159527    0.523528    0.218249    11.00000    0.07706    0.03456 =
         0.04616    0.01266   -0.00419   -0.00898
F3    4    0.304527    0.430902    0.333124    11.00000    0.11642    0.09877 =
         0.05970    0.01720   -0.03359   -0.08816
F4    4    0.190920    0.258130    0.366520    11.00000    0.06446    0.04109 =
         0.04569    0.00763   -0.00276   -0.03174
F5    4    0.323187    0.270031    0.248511    11.00000    0.04889    0.04164 =
         0.06521    0.00169    0.01455    0.00381
F6    4    0.020260    0.510596    0.332979    11.00000    0.09323    0.05800 =
         0.06277   -0.01704    0.02609    0.01051
N1    5    0.687314    0.675469    0.449433    11.00000    0.01925    0.02799 =
         0.02071   -0.00142   -0.00069   -0.00387
P1    6    0.516073    0.788147    0.314444    11.00000    0.01824    0.01747 =
         0.01759   -0.00156   -0.00074   -0.00631
SB1   7    0.172267    0.391689    0.291574    11.00000    0.03082    0.02228 =
         0.03202   -0.00191   -0.00453   -0.00880
CL1   8    0.736665    0.372881    0.445523    11.00000    0.04560    0.02765 =
         0.03704    0.01035   -0.00379   -0.00917
HKLF    4


REM  JRV515_a.res in P-1
REM wR2 = 0.0758, GooF = S = 1.016, Restrained GooF = 1.025 for all data
REM R1 = 0.0329 for 12915 Fo > 4sig(Fo) and 0.0470 for all 15578 data
REM 483 parameters refined using 79 restraints

END

WGHT      0.0303      2.6254

REM Highest difference peak  3.646,  deepest hole -1.721,  1-sigma level  0.120
Q1    1   0.6427  0.5906  0.3398  11.00000  0.05    3.65
Q2    1   0.5994  0.5457  0.3596  11.00000  0.05    3.14
Q3    1   0.1200  0.3969  0.3135  11.00000  0.05    1.99
Q4    1   0.7205  0.3441  0.4109  11.00000  0.05    1.06
Q5    1   0.0837  0.7689  0.4668  11.00000  0.05    1.03
Q6    1   0.7450  0.5486  0.3808  11.00000  0.05    1.02
Q7    1   0.0710  0.4039  0.0624  11.00000  0.05    0.95
Q8    1   0.2255  0.3887  0.0489  11.00000  0.05    0.92
Q9    1   0.7589  0.2920  0.4512  11.00000  0.05    0.86
Q10   1   0.2425  1.0004  0.3118  11.00000  0.05    0.79
Q11   1   0.1673  0.4077  0.2652  11.00000  0.05    0.77
Q12   1   0.2471  0.8084  0.2606  11.00000  0.05    0.71
Q13   1   0.6608  0.5285  0.4232  11.00000  0.05    0.69
Q14   1   0.2018  0.4806  0.3565  11.00000  0.05    0.68
Q15   1   0.1221  0.8380  0.3989  11.00000  0.05    0.67
Q16   1   0.5160  0.6150  0.3653  11.00000  0.05    0.66
Q17   1   0.3454  0.3051  0.2794  11.00000  0.05    0.64
Q18   1   0.7189  0.5693  0.4089  11.00000  0.05    0.63
Q19   1  -0.0417  0.4562  0.3199  11.00000  0.05    0.59
Q20   1   0.8403  0.7024  0.1316  11.00000  0.05    0.58
;
_shelx_res_checksum              17970

_shelx_hkl_file                  
;
  -3   0   0   51.49    2.40
   3   0   0   53.48    2.22
   3   0   0   51.32    1.86
   3   0   0   53.45    1.91
   3   0   0   54.72    2.46
  -4   0   0  275.18    9.96
   4   0   0  267.63    9.04
   4   0   0  281.55    9.17
   4   0   0  284.09    9.73
   4   0   0  278.39    9.42
   4   0   0  276.97    9.11
   5   0   0  107.97    3.98
   5   0   0  115.03    4.76
   5   0   0  109.17    3.88
   5   0   0  112.99    4.34
   6   0   0  106.62    3.92
   6   0   0  104.31    3.92
   6   0   0  107.93    4.79
   6   0   0  109.44    4.36
   6   0   0  102.89    3.96
   7   0   0   39.99    2.99
   7   0   0   39.87    1.89
   7   0   0   36.32    2.36
   7   0   0   39.39    2.50
   7   0   0   33.06    1.81
   7   0   0   36.64    1.99
   8   0   0   26.68    2.23
   8   0   0   27.47    1.88
   8   0   0   28.58    1.61
   8   0   0   29.85    3.03
   8   0   0   30.30    2.50
   9   0   0   92.77    5.71
   9   0   0   93.84    4.40
   9   0   0   86.15    3.13
   9   0   0   82.04    4.08
   9   0   0   84.92    3.66
   9   0   0   82.28    3.60
  10   0   0    8.64    1.60
  10   0   0    9.09    1.30
  10   0   0   11.83    2.30
  10   0   0   10.64    1.75
  10   0   0   10.41    1.32
  11   0   0   51.22    3.70
  11   0   0   44.53    2.57
  11   0   0   36.80    3.04
  11   0   0   50.07    4.43
  11   0   0   49.30    2.75
  12   0   0    3.12    1.19
  12   0   0    5.75    2.00
  12   0   0    4.96    1.24
  12   0   0    0.01    1.44
  12   0   0    0.93    2.02
  13   0   0    0.84    1.62
  13   0   0    1.88    2.40
  13   0   0    2.91    1.85
  13   0   0    3.38    1.25
  14   0   0   -2.21    1.85
  14   0   0   -3.75    2.40
  13  -1   0    3.41    1.91
  13  -1   0    5.60    1.43
  13  -1   0   -1.83    2.44
  12  -1   0    6.65    1.96
  12  -1   0    8.80    1.49
  12  -1   0    5.75    1.08
  12  -1   0    4.92    2.55
  11  -1   0   21.29    2.41
  11  -1   0   26.34    2.25
  11  -1   0   34.20    4.38
  11  -1   0   32.07    2.37
  11  -1   0   27.85    2.81
  11  -1   0   31.55    2.16
  10  -1   0    8.68    2.24
  10  -1   0    6.66    1.41
  10  -1   0    7.55    1.77
  10  -1   0   10.16    1.43
   9  -1   0  132.55    6.60
   9  -1   0  122.09    4.85
   9  -1   0  129.70    5.69
   9  -1   0  117.54    4.85
   9  -1   0  118.24    5.09
   8  -1   0   43.64    2.62
   8  -1   0   44.42    2.34
   8  -1   0   45.06    3.04
   8  -1   0   47.14    4.81
   8  -1   0   42.16    2.34
   7  -1   0   96.61    3.91
   7  -1   0  101.71    4.16
   7  -1   0   97.10    3.98
   7  -1   0  100.28    4.48
   7  -1   0  103.24    5.18
   7  -1   0  106.53    3.68
   6  -1   0    1.15    0.90
   6  -1   0    0.20    0.61
   6  -1   0    0.65    0.64
   6  -1   0    1.07    0.58
   6  -1   0    1.24    1.21
   6  -1   0   -0.51    0.70
   5  -1   0  596.40   19.67
   5  -1   0  614.80   19.58
   5  -1   0  621.37   20.63
   5  -1   0  610.27   20.07
   5  -1   0  606.69   19.78
   5  -1   0  585.19   19.73
   4  -1   0   14.81    1.18
   4  -1   0   15.05    1.26
   4  -1   0   14.48    1.96
   4  -1   0   16.05    1.04
   4  -1   0   12.62    1.54
  -4   1   0   13.10    1.77
   3  -1   0   46.31    1.90
   3  -1   0   49.10    2.58
   3  -1   0   50.41    1.88
   3  -1   0   49.27    1.99
   3  -1   0   50.59    1.95
  -3   1   0   46.74    2.75
   2  -1   0  175.48    6.22
   2  -1   0  175.33    5.70
   2  -1   0  178.69    5.72
   2  -1   0  168.85    5.75
   2  -1   0  170.50    5.79
  -2   1   0  172.26    5.97
  -2   1   0  161.81    5.49
  -2   1   0  164.23    5.47
  -2   1   0  165.38    5.42
   5   1   0    7.03    0.93
   5   1   0    7.81    0.79
   5   1   0    8.29    1.18
   6   1   0  393.29   13.40
   6   1   0  395.37   13.10
   6   1   0  382.40   12.64
   6   1   0  376.61   12.66
   7   1   0    3.08    0.97
   7   1   0    4.26    1.18
   7   1   0    3.87    0.70
   7   1   0    3.41    0.83
   8   1   0   37.26    3.07
   8   1   0   41.04    2.03
   8   1   0   38.39    2.12
   8   1   0   41.36    2.15
   8   1   0   40.38    2.66
   9   1   0   22.39    1.69
   9   1   0   23.21    1.82
   9   1   0   26.13    2.92
   9   1   0   24.75    1.73
   9   1   0   26.36    2.49
   9   1   0   20.95    2.32
   9   1   0   22.02    1.53
  10   1   0   55.76    2.91
  10   1   0   58.04    2.50
  10   1   0   59.42    2.61
  10   1   0   59.98    2.91
  10   1   0   64.51    3.77
  10   1   0   57.27    3.83
  10   1   0   65.72    4.88
  11   1   0   69.15    4.07
  11   1   0   64.16    3.22
  11   1   0   67.09    4.68
  11   1   0   64.22    3.80
  11   1   0   59.39    3.11
  12   1   0   11.05    2.25
  12   1   0   10.06    1.54
  12   1   0    9.54    2.44
  12   1   0    9.04    1.33
  13   1   0    2.48    2.24
  13   1   0    2.19    1.86
  13   1   0    2.81    1.27
  13   1   0    2.37    1.28
  14   1   0    5.32    1.39
  14   1   0    5.05    2.74
  14   1   0    8.64    2.46
  13  -2   0    1.54    2.81
  13  -2   0    7.19    1.60
  13  -2   0    5.40    2.15
  12  -2   0   22.73    2.41
  12  -2   0   19.97    3.61
  12  -2   0   27.11    3.20
  11  -2   0    4.11    2.53
  11  -2   0    5.81    2.56
  11  -2   0    7.14    1.44
  10  -2   0   29.84    2.88
  10  -2   0   25.24    1.66
  10  -2   0   31.36    4.17
  10  -2   0   26.36    2.01
   9  -2   0   31.40    2.29
   9  -2   0   36.31    4.16
   9  -2   0   32.77    1.88
   9  -2   0   35.36    3.10
   8  -2   0   10.14    1.29
   8  -2   0   12.25    1.37
   8  -2   0   13.21    1.84
   8  -2   0    9.97    2.11
   8  -2   0   11.86    1.39
   8  -2   0    8.33    1.73
   7  -2   0   15.28    1.59
   7  -2   0   15.14    1.89
   7  -2   0   10.51    1.55
   7  -2   0   13.35    1.49
   7  -2   0   14.20    1.33
   6  -2   0  134.37    4.47
   6  -2   0  133.34    5.33
   6  -2   0  121.39    4.84
   6  -2   0  127.53    4.82
   6  -2   0  124.32    5.34
   6  -2   0  130.21    4.74
   6  -2   0  131.41    6.05
   5  -2   0  636.15   20.91
   5  -2   0  650.02   20.76
   5  -2   0  631.83   21.29
   5  -2   0  621.28   20.94
   5  -2   0  641.47   20.78
   5  -2   0  657.03   21.98
   4  -2   0   53.21    2.17
   4  -2   0   55.00    2.19
   4  -2   0   51.75    2.33
   4  -2   0   56.93    3.28
   4  -2   0   53.45    2.78
  -4   2   0   50.26    2.03
   3  -2   0   13.34    0.87
   3  -2   0   10.69    1.54
   3  -2   0   10.94    1.12
   3  -2   0   10.27    1.12
   3  -2   0   14.48    1.08
   3  -2   0   10.63    1.18
  -3   2   0   10.54    1.46
  -3   2   0   10.33    1.11
  -3   2   0    8.86    0.81
  -3   2   0    9.94    0.99
   2  -2   0  109.02    4.42
   2  -2   0  108.84    3.90
   2  -2   0  111.80    3.82
   2  -2   0  108.78    3.92
   2  -2   0  108.40    4.00
  -2   2   0  104.73    3.80
  -2   2   0  104.30    3.75
  -2   2   0  104.48    3.76
  -2   2   0  122.90    5.53
   0  -2   0    3.27    0.48
   0  -2   0    2.66    0.77
   0  -2   0    2.85    0.54
   0  -2   0    1.78    0.54
   0   2   0    3.48    0.55
   0   2   0    2.26    0.56
   0   2   0    2.44    0.58
   0   2   0    1.52    0.48
   0   2   0    2.48    0.65
  -2  -2   0   93.06    3.22
  -2  -2   0   93.28    3.24
  -2  -2   0   90.66    3.25
   2   2   0   94.84    3.38
   2   2   0   95.81    3.37
   2   2   0   94.44    3.34
   2   2   0   96.35    3.45
  -4  -2   0  221.71    7.47
   4   2   0  230.92    7.75
   4   2   0  239.09    7.95
   4   2   0  235.48    7.85
   4   2   0  235.60    7.90
  -5  -2   0   60.82    2.59
   5   2   0   62.75    2.44
   5   2   0   65.63    2.83
   5   2   0   65.02    2.79
   5   2   0   65.22    2.55
   6   2   0  275.98    9.44
   6   2   0  269.49    9.42
   6   2   0  264.76    9.05
   6   2   0  282.49    9.58
   7   2   0    4.82    1.09
   7   2   0    5.08    0.83
   7   2   0    4.94    0.75
   7   2   0    4.81    1.12
   8   2   0   29.55    2.29
   8   2   0   29.31    1.72
   8   2   0   32.28    1.83
   8   2   0   25.86    1.83
   8   2   0   32.68    2.58
   9   2   0    6.77    1.08
   9   2   0    5.22    0.99
   9   2   0    3.84    1.72
   9   2   0    4.40    0.93
   9   2   0    7.66    1.61
  10   2   0  118.33    4.97
  10   2   0  122.12    4.94
  10   2   0  126.25    5.03
  10   2   0  124.95    4.81
  10   2   0  129.27    5.75
  10   2   0  130.61    5.97
  10   2   0  139.95    5.74
  11   2   0   24.40    1.90
  11   2   0   27.13    1.75
  11   2   0   24.69    2.03
  11   2   0   27.79    2.18
  11   2   0   28.61    2.68
  12   2   0    0.64    1.55
  12   2   0    1.19    1.09
  12   2   0    0.60    1.81
  12   2   0    1.20    0.94
  13   2   0    0.03    1.10
  13   2   0    0.80    1.95
  13   2   0    0.39    1.69
  14   2   0   35.02    3.39
  14   2   0   23.15    3.37
  14   2   0   27.83    2.85
  14   2   0   26.99    2.46
  14   2   0   28.96    3.22
  12  -3   0   12.70    1.86
  12  -3   0   13.14    2.53
  12  -3   0    4.09    2.96
  11  -3   0   -1.61    2.55
  11  -3   0    0.96    1.80
  10  -3   0   89.15    6.25
  10  -3   0   83.46    4.89
  10  -3   0   75.57    4.00
   9  -3   0   13.57    2.84
   9  -3   0   15.61    1.69
   9  -3   0   12.61    2.05
   9  -3   0   15.84    1.79
   8  -3   0    2.21    1.46
   8  -3   0    2.57    1.13
   8  -3   0    1.96    1.81
   8  -3   0    1.62    1.03
   8  -3   0    0.17    1.32
   7  -3   0    1.00    1.14
   7  -3   0    1.82    1.32
   7  -3   0    1.77    1.56
   7  -3   0    1.27    0.98
   7  -3   0    1.11    0.87
   6  -3   0  186.41    7.29
   6  -3   0  181.58    6.89
   6  -3   0  193.65    7.34
   6  -3   0  195.48    6.94
   5  -3   0  203.06    7.34
   5  -3   0  213.30    7.38
   5  -3   0  204.91    8.44
   5  -3   0  202.53    7.62
   5  -3   0  206.60    6.97
   4  -3   0    0.93    0.72
   4  -3   0    1.61    0.72
   4  -3   0    1.88    0.65
   4  -3   0    1.53    0.93
   4  -3   0    0.55    1.09
  -4   3   0    0.89    0.47
  -4   3   0    1.73    0.61
  -4   3   0    1.68    0.61
   3  -3   0  116.68    4.46
   3  -3   0  114.55    4.46
   3  -3   0  120.55    4.58
   3  -3   0  122.33    5.27
   3  -3   0  120.41    4.30
  -3   3   0  111.86    4.01
  -3   3   0  109.57    4.09
  -3   3   0  112.35    4.08
   2  -3   0  248.26    8.62
   2  -3   0  253.89    9.22
   2  -3   0  260.40    8.62
   2  -3   0  250.67    8.66
   2  -3   0  253.65    8.51
  -2   3   0  250.10    8.95
  -2   3   0  244.01    8.28
  -2   3   0  244.57    8.27
  -2   3   0  246.01    8.33
  -2   3   0  244.07    8.45
   0  -3   0   98.22    3.69
   0  -3   0   98.62    3.91
   0  -3   0  101.95    3.56
   0  -3   0   96.96    3.67
   0  -3   0   97.92    3.68
   0   3   0   96.46    3.51
   0   3   0   95.20    3.62
   0   3   0   94.20    3.57
   0   3   0  100.12    3.82
   0   3   0   97.06    3.62
  -2  -3   0   20.00    1.24
  -2  -3   0   19.53    1.26
  -2  -3   0   19.66    1.02
  -2  -3   0   20.46    1.22
  -2  -3   0   20.05    1.27
   2   3   0   17.46    1.23
   2   3   0   19.63    1.29
   2   3   0   16.60    1.38
   2   3   0   18.67    1.22
   2   3   0   19.85    1.30
  -3  -3   0   95.30    3.48
  -3  -3   0   95.27    3.42
  -3  -3   0   94.87    3.45
   3   3   0   94.50    3.64
   3   3   0   93.29    3.45
   3   3   0   95.68    3.62
   3   3   0   93.60    3.48
   3   3   0   95.55    3.53
  -4  -3   0   60.11    2.40
  -4  -3   0   58.93    2.28
   4   3   0   63.85    2.61
   4   3   0   63.00    2.81
   4   3   0   66.08    2.66
   4   3   0   61.35    2.50
  -5  -3   0  293.01   10.00
   5   3   0  319.51   10.88
   5   3   0  330.57   11.01
   5   3   0  335.02   11.08
   5   3   0  332.38   10.86
  -6  -3   0  180.10    6.36
   6   3   0  195.38    6.79
   6   3   0  187.86    6.62
   6   3   0  198.39    6.92
   6   3   0  192.88    6.78
   7   3   0    8.96    0.93
   7   3   0    7.19    1.12
   7   3   0    8.40    1.16
   7   3   0    7.71    1.07
   7   3   0    7.49    1.07
   8   3   0   23.09    1.91
   8   3   0   28.13    2.24
   8   3   0   28.78    2.19
   8   3   0   27.32    1.64
   8   3   0   26.15    1.86
   9   3   0   44.18    2.93
   9   3   0   43.26    2.25
   9   3   0   42.62    2.48
   9   3   0   42.48    2.47
   9   3   0   45.42    2.93
  10   3   0   64.52    3.12
  10   3   0   71.55    3.95
  10   3   0   69.87    3.36
  10   3   0   69.32    3.85
  10   3   0   70.46    3.26
  11   3   0    0.49    0.93
  11   3   0    1.44    1.52
  11   3   0    2.02    1.11
  11   3   0    1.56    1.45
  11   3   0    2.10    0.93
  11   3   0    1.66    0.90
  12   3   0    6.77    1.91
  12   3   0    6.32    1.99
  12   3   0    9.24    1.52
  12   3   0    7.08    1.31
  12   3   0    7.51    1.15
  12   3   0    7.65    1.25
  13   3   0   26.51    3.44
  13   3   0   23.55    2.88
  13   3   0   18.04    1.82
  13   3   0   26.70    2.33
  13   3   0   27.77    2.90
  13   3   0   23.12    1.69
  14   3   0   47.64    3.91
  14   3   0   44.31    4.05
  14   3   0   33.21    3.97
  14   3   0   45.62    2.93
  15   3   0    0.23    1.88
  15   3   0    0.94    1.43
  15   3   0    1.95    1.68
  15   3   0   -3.61    1.96
  12  -4   0    0.24    2.91
  12  -4   0    0.91    1.34
  12  -4   0   -0.38    1.88
  11  -4   0   22.07    3.80
  11  -4   0   22.67    2.95
  10  -4   0   49.95    3.35
  10  -4   0   59.62    4.28
   9  -4   0    7.52    2.82
   9  -4   0    9.83    2.21
   8  -4   0    1.15    1.18
   8  -4   0    0.66    1.61
   8  -4   0    1.29    1.99
   7  -4   0    3.82    1.39
   7  -4   0    5.11    1.28
   7  -4   0    3.78    1.88
   7  -4   0    4.08    1.52
   7  -4   0    4.37    1.16
   6  -4   0  151.43    6.03
   6  -4   0  145.95    5.81
   6  -4   0  141.45    5.76
   6  -4   0  147.26    5.16
   6  -4   0  152.39    7.24
   5  -4   0   33.41    1.82
   5  -4   0   36.47    2.29
   5  -4   0   34.00    2.17
   5  -4   0   33.64    2.38
  -5   4   0   32.46    1.49
  -5   4   0   32.10    1.77
   4  -4   0  143.50    5.50
   4  -4   0  143.90    5.54
   4  -4   0  147.05    6.51
   4  -4   0  136.57    5.48
   4  -4   0  151.67    5.22
  -4   4   0  132.46    4.76
  -4   4   0  134.88    4.92
  -4   4   0  133.57    4.88
   3  -4   0   46.10    2.41
   3  -4   0   51.47    3.31
   3  -4   0   45.20    2.42
   3  -4   0   46.83    2.43
   3  -4   0   49.14    2.28
  -3   4   0   45.48    2.17
  -3   4   0   45.10    2.20
  -3   4   0   42.51    2.09
   2  -4   0  459.03   15.24
   2  -4   0  460.98   15.37
   2  -4   0  465.82   16.03
   2  -4   0  451.90   15.37
   2  -4   0  464.09   15.22
  -2   4   0  444.34   14.93
  -2   4   0  455.41   14.88
  -2   4   0  447.36   15.35
  -2   4   0  450.13   15.00
   1  -4   0  171.41    6.22
   1  -4   0  168.47    6.20
   1  -4   0  174.77    6.15
   1  -4   0  169.94    6.03
   1  -4   0  176.57    6.70
  -1   4   0  168.78    6.02
  -1   4   0  161.70    6.03
  -1   4   0  168.98    6.23
  -1   4   0  169.74    5.66
  -1   4   0  173.99    6.06
   0  -4   0  198.42    7.18
   0  -4   0  196.24    6.72
   0  -4   0  190.72    6.88
   0  -4   0  196.76    6.88
   0  -4   0  196.34    6.89
   0   4   0  200.07    6.80
   0   4   0  190.78    6.87
   0   4   0  199.14    6.92
   0   4   0  195.61    6.92
  -1  -4   0  138.53    5.19
  -1  -4   0  145.00    5.08
  -1  -4   0  145.97    5.27
  -1  -4   0  151.32    5.33
  -1  -4   0  137.62    5.22
   1   4   0  129.41    4.96
   1   4   0  145.10    4.93
  -2  -4   0   11.30    0.93
  -2  -4   0   11.31    1.21
  -2  -4   0   10.94    1.20
   2   4   0   10.74    1.18
   2   4   0   11.19    1.12
   2   4   0   11.39    1.15
   2   4   0   12.16    1.24
  -3  -4   0   68.42    2.74
  -3  -4   0   65.62    2.74
  -3  -4   0   65.49    2.38
  -3  -4   0   65.53    2.72
   3   4   0   65.38    2.78
   3   4   0   67.69    2.67
   3   4   0   69.21    2.89
   3   4   0   65.54    2.84
   3   4   0   66.66    2.98
  -4  -4   0   56.57    2.46
  -4  -4   0   55.37    2.36
  -4  -4   0   58.11    2.48
   4   4   0   55.62    2.50
   4   4   0   59.19    2.63
   4   4   0   59.26    2.76
   4   4   0   53.90    2.78
   4   4   0   60.99    2.62
  -5  -4   0  421.74   14.04
  -5  -4   0  437.66   13.98
   5   4   0  471.85   15.23
   5   4   0  457.60   15.20
   5   4   0  458.30   15.42
   5   4   0  446.56   15.11
   5   4   0  457.28   15.37
  -6  -4   0   19.54    1.42
   6   4   0   21.23    1.58
   6   4   0   18.91    1.41
   6   4   0   25.44    1.83
   6   4   0   18.26    1.77
  -7  -4   0   34.91    1.95
   7   4   0   33.64    1.85
   7   4   0   36.51    2.30
   7   4   0   29.98    2.17
   7   4   0   35.81    2.05
  -8  -4   0    1.51    0.82
   8   4   0    0.96    0.94
   8   4   0    1.00    0.90
   8   4   0    1.64    0.84
   8   4   0    1.90    0.76
   8   4   0    1.12    1.05
   9   4   0  205.73    7.58
   9   4   0  212.14    7.88
   9   4   0  229.99    8.13
   9   4   0  211.44    7.81
   9   4   0  213.34    7.78
  10   4   0   59.51    3.14
  10   4   0   59.78    3.27
  10   4   0   53.88    2.80
  10   4   0   59.54    3.09
  10   4   0   56.33    3.49
  11   4   0    4.09    1.12
  11   4   0    3.04    1.53
  11   4   0    4.24    1.25
  11   4   0    6.05    1.80
  11   4   0    3.67    1.36
  11   4   0    3.22    1.01
  12   4   0   13.15    1.69
  12   4   0   11.58    1.94
  12   4   0   10.28    1.40
  12   4   0   11.52    2.13
  12   4   0   10.81    1.43
  12   4   0   10.01    1.96
  13   4   0    9.06    2.47
  13   4   0    7.85    1.35
  13   4   0    5.13    1.77
  13   4   0    4.69    1.20
  13   4   0    9.47    1.57
  13   4   0    7.33    1.96
  14   4   0    8.01    2.11
  14   4   0    6.71    1.45
  14   4   0    5.08    1.04
  15   4   0    5.65    2.27
  15   4   0    5.46    2.02
  11  -5   0   30.08    4.54
  11  -5   0   42.36    4.39
  10  -5   0   32.68    4.47
  10  -5   0   35.40    3.07
  10  -5   0   43.80    4.15
   9  -5   0    7.85    2.93
   9  -5   0    6.37    1.97
   9  -5   0    6.11    1.63
   8  -5   0    6.79    1.86
   8  -5   0    6.30    2.42
   8  -5   0    7.96    1.65
   7  -5   0   94.80    6.12
   7  -5   0   96.86    4.51
   7  -5   0   91.15    4.82
   7  -5   0   87.78    4.43
   6  -5   0  102.33    5.08
   6  -5   0   99.90    4.56
   6  -5   0  106.65    6.20
   6  -5   0  106.83    4.71
   5  -5   0    5.61    1.73
   5  -5   0    7.56    1.39
   5  -5   0    8.65    1.44
   5  -5   0   10.47    2.15
   5  -5   0    9.49    1.10
  -5   5   0    9.04    1.06
  -5   5   0    7.79    0.85
  -5   5   0    8.71    1.42
   4  -5   0   29.99    2.17
   4  -5   0   31.34    2.19
   4  -5   0   29.66    2.22
   4  -5   0   32.24    1.94
  -4   5   0   30.09    1.95
  -4   5   0   31.25    1.96
  -4   5   0   29.89    2.08
   3  -5   0    6.13    1.06
   3  -5   0    6.03    0.99
   3  -5   0    5.35    1.12
   3  -5   0    5.34    1.49
   3  -5   0    4.23    1.00
  -3   5   0    7.16    1.10
  -3   5   0    4.56    0.92
  -3   5   0    4.24    0.88
   2  -5   0  248.28    9.08
   2  -5   0  258.34    8.93
   2  -5   0  256.26    8.89
   2  -5   0  265.46    9.14
   2  -5   0  256.75    9.82
  -2   5   0  252.58    8.68
  -2   5   0  244.24    8.60
  -2   5   0  246.78    8.71
  -2   5   0  241.87    8.57
   1  -5   0    0.90    0.91
   1  -5   0    2.51    1.10
   1  -5   0    3.05    0.84
   1  -5   0    1.29    0.85
   1  -5   0    1.26    0.94
  -1   5   0    1.57    0.91
  -1   5   0    0.97    0.76
  -1   5   0    1.03    0.82
  -1   5   0    2.37    0.95
   0  -5   0  437.29   15.09
   0  -5   0  453.02   14.88
   0  -5   0  463.77   15.48
   0  -5   0  452.76   15.07
   0  -5   0  439.52   15.08
   0   5   0  461.10   14.95
   0   5   0  447.40   14.95
   0   5   0  418.78   14.84
   0   5   0  450.87   14.79
  -1  -5   0  165.97    6.07
  -1  -5   0  156.68    5.97
  -1  -5   0  166.77    5.81
  -1  -5   0  162.98    6.15
  -1  -5   0  157.95    5.96
   1   5   0  147.83    5.73
   1   5   0  162.69    5.70
   1   5   0  157.60    5.85
   1   5   0  159.40    5.90
  -2  -5   0   93.12    3.69
  -2  -5   0   87.81    3.70
  -2  -5   0   88.23    3.69
  -2  -5   0   89.24    3.58
  -2  -5   0   93.07    3.74
   2   5   0   95.06    3.81
   2   5   0   92.37    4.04
   2   5   0   94.29    3.83
   2   5   0   98.12    3.94
  -3  -5   0   16.42    1.52
  -3  -5   0   16.77    1.56
  -3  -5   0   17.63    1.54
  -3  -5   0   17.19    1.58
   3   5   0   20.70    1.70
   3   5   0   16.89    1.93
   3   5   0   17.23    1.70
   3   5   0   17.63    1.59
  -4  -5   0  275.77    9.27
  -4  -5   0  266.13    9.20
   4   5   0  275.83    9.24
   4   5   0  261.67    9.37
   4   5   0  273.77    9.52
   4   5   0  275.42    9.47
   4   5   0  276.63    9.62
  -5  -5   0  139.66    5.07
  -5  -5   0  140.43    5.14
  -5  -5   0  139.99    5.03
   5   5   0  149.72    5.48
   5   5   0  151.24    5.58
   5   5   0  145.54    5.74
   5   5   0  152.15    5.72
   5   5   0  144.73    5.47
  -6  -5   0    9.16    0.93
  -6  -5   0   10.87    1.06
  -6  -5   0   11.59    1.18
   6   5   0   12.06    1.34
   6   5   0    8.43    1.06
   6   5   0   12.41    1.33
   6   5   0    9.21    1.25
  -7  -5   0   22.95    1.63
   7   5   0   22.96    2.02
   7   5   0   24.42    2.21
   7   5   0   25.66    1.90
   7   5   0   23.45    2.08
   7   5   0   22.08    1.67
  -8  -5   0   97.17    3.95
   8   5   0  110.73    4.60
   8   5   0   96.88    4.51
   8   5   0  111.82    5.06
   8   5   0  108.07    4.39
   8   5   0  100.91    4.20
  -9  -5   0  207.29    7.52
   9   5   0  214.90    8.46
   9   5   0  213.62    8.12
   9   5   0  222.64    8.18
   9   5   0  218.49    7.94
   9   5   0  212.99    7.78
  10   5   0    6.88    1.66
  10   5   0    8.06    1.43
  10   5   0    6.32    1.12
  10   5   0    9.36    1.28
  10   5   0    6.81    1.84
  10   5   0    9.02    1.41
  11   5   0   26.25    2.28
  11   5   0   25.75    2.51
  11   5   0   26.43    2.72
  11   5   0   25.85    2.24
  11   5   0   32.04    3.01
  12   5   0    4.27    1.84
  12   5   0    4.70    1.31
  12   5   0    6.65    1.89
  12   5   0    7.46    1.35
  12   5   0    6.29    1.41
  12   5   0    6.06    1.18
  13   5   0   23.38    2.73
  13   5   0   18.76    2.17
  13   5   0   24.33    2.33
  13   5   0   22.47    2.31
  14   5   0    5.66    2.15
  14   5   0    3.59    1.33
  14   5   0    3.58    2.04
  14   5   0    5.80    1.31
  14   5   0    4.09    1.22
  15   5   0    8.29    2.32
  15   5   0    5.42    2.28
  11  -6   0   24.99    3.56
  11  -6   0   23.41    4.36
  10  -6   0   -2.39    2.55
  10  -6   0    0.92    1.47
  10  -6   0   -0.15    1.83
   9  -6   0   12.74    3.48
   9  -6   0    8.51    2.19
   9  -6   0   12.48    2.07
   8  -6   0   10.59    3.37
   8  -6   0   12.21    3.01
   8  -6   0   13.43    2.09
   7  -6   0   93.22    5.08
   7  -6   0   94.26    4.76
   7  -6   0   96.15    6.47
   6  -6   0   15.45    1.80
   6  -6   0   15.22    2.75
   6  -6   0   15.80    1.97
  -6   6   0   16.52    1.48
   5  -6   0   97.29    6.00
   5  -6   0  100.62    4.65
   5  -6   0  104.77    6.05
   5  -6   0   90.55    4.32
  -5   6   0   89.24    3.69
  -5   6   0   88.70    3.85
  -5   6   0   89.62    3.51
   4  -6   0   33.36    2.32
   4  -6   0   30.44    2.49
   4  -6   0   31.07    2.15
   4  -6   0   36.29    3.71
   4  -6   0   28.36    2.33
  -4   6   0   27.42    1.87
  -4   6   0   28.26    2.05
  -4   6   0   31.42    2.11
   3  -6   0    3.71    1.16
   3  -6   0    4.33    1.08
   3  -6   0    4.02    1.05
  -3   6   0    4.10    1.00
  -3   6   0    4.58    1.13
  -3   6   0    5.57    1.31
  -3   6   0    3.69    1.02
   2  -6   0  138.54    6.32
   2  -6   0  140.60    5.55
   2  -6   0  138.58    5.32
   2  -6   0  131.93    5.46
   2  -6   0  133.00    5.19
  -2   6   0  134.61    5.19
  -2   6   0  131.53    5.11
  -2   6   0  130.92    5.28
  -2   6   0  129.21    5.20
   1  -6   0   70.44    3.89
   1  -6   0   68.74    3.00
   1  -6   0   64.99    3.28
   1  -6   0   65.48    3.24
   1  -6   0   68.18    3.22
  -1   6   0   67.21    3.14
  -1   6   0   64.65    2.59
  -1   6   0   67.46    3.17
  -1   6   0   63.93    3.05
  -1   6   0   64.25    3.14
   0  -6   0  301.78   10.23
   0  -6   0  291.14    9.97
   0  -6   0  298.57   10.68
   0  -6   0  282.58   10.24
   0  -6   0  280.09   10.21
   0   6   0  296.32   10.18
   0   6   0  299.99   10.01
   0   6   0  274.14   10.04
   0   6   0  282.73   10.11
  -1  -6   0   66.06    3.39
  -1  -6   0   69.37    3.21
  -1  -6   0   62.07    2.90
  -1  -6   0   66.60    3.14
   1   6   0   66.76    3.30
   1   6   0   67.18    3.06
   1   6   0   70.11    3.24
   1   6   0   65.28    3.12
  -2  -6   0   22.88    1.67
  -2  -6   0   23.53    1.87
  -2  -6   0   22.42    1.90
  -2  -6   0   25.65    1.94
  -2  -6   0   23.01    1.73
   2   6   0   25.83    1.99
   2   6   0   22.98    1.84
   2   6   0   23.31    2.18
  -3  -6   0   31.44    1.98
  -3  -6   0   32.84    2.14
  -3  -6   0   32.15    1.91
  -3  -6   0   32.00    2.04
  -3  -6   0   33.63    1.96
   3   6   0   32.93    2.15
   3   6   0   31.30    2.41
   3   6   0   30.18    2.07
   3   6   0   34.57    2.22
  -4  -6   0  501.41   16.95
  -4  -6   0  524.27   17.10
  -4  -6   0  514.83   17.14
  -4  -6   0  488.27   17.07
  -4  -6   0  533.70   16.79
   4   6   0  536.73   17.46
   4   6   0  531.10   17.82
   4   6   0  517.23   17.71
   4   6   0  543.71   17.81
   4   6   0  525.99   17.91
  -5  -6   0   50.05    2.40
  -5  -6   0   46.48    2.37
  -5  -6   0   48.07    2.41
   5   6   0   47.23    2.57
   5   6   0   54.68    2.84
   5   6   0   52.86    2.49
   5   6   0   52.03    2.93
   5   6   0   51.05    2.72
  -6  -6   0   45.91    2.21
  -6  -6   0   41.42    2.21
  -6  -6   0   39.92    2.07
   6   6   0   49.41    2.53
   6   6   0   43.80    2.45
   6   6   0   50.54    2.85
   6   6   0   45.87    2.83
   6   6   0   47.61    2.63
  -7  -6   0    1.33    0.64
  -7  -6   0    1.85    0.76
  -7  -6   0    1.75    0.59
   7   6   0    3.15    1.17
   7   6   0    1.94    1.08
   7   6   0    1.19    0.85
   7   6   0    1.41    1.17
   7   6   0    1.81    0.96
  -8  -6   0   93.68    3.84
   8   6   0   97.10    4.71
   8   6   0  112.28    4.56
   8   6   0  103.24    4.35
   8   6   0  108.40    4.95
   8   6   0  104.42    4.61
  -9  -6   0   52.25    2.70
   9   6   0   52.20    3.57
   9   6   0   57.12    3.06
   9   6   0   49.90    3.26
   9   6   0   53.65    2.84
   9   6   0   50.69    3.24
  10   6   0   24.91    2.47
  10   6   0   30.24    2.81
  10   6   0   24.02    2.49
  10   6   0   26.10    2.33
  11   6   0   59.63    3.45
  11   6   0   61.13    4.14
  11   6   0   54.17    3.03
  11   6   0   58.82    3.79
  11   6   0   56.66    3.29
  12   6   0   23.42    2.35
  12   6   0   22.16    2.63
  12   6   0   19.00    2.56
  13   6   0   23.69    3.47
  13   6   0   21.94    2.34
  13   6   0   22.58    2.75
  14   6   0   -0.14    1.83
  14   6   0   -1.73    1.06
  14   6   0    0.56    1.84
  15   6   0   14.05    1.90
  15   6   0   18.55    2.94
  15   6   0   16.80    1.97
  15   6   0   15.34    2.77
  10  -7   0   -2.85    2.71
  10  -7   0    2.39    2.66
  10  -7   0    1.34    2.03
   9  -7   0    2.21    1.95
   9  -7   0    1.76    3.05
   9  -7   0    4.36    1.72
   8  -7   0    9.68    3.04
   8  -7   0    7.24    2.07
   8  -7   0   13.10    2.15
   7  -7   0   66.76    4.18
   7  -7   0   69.03    4.48
   7  -7   0   70.96    6.04
   6  -7   0    0.65    1.27
   6  -7   0    1.84    1.47
   6  -7   0    1.97    2.21
  -6   7   0    2.59    0.85
   5  -7   0  134.63    7.32
   5  -7   0  119.08    5.35
   5  -7   0  137.05    5.91
  -5   7   0  117.49    4.89
  -5   7   0  117.87    4.74
  -5   7   0  118.48    4.64
   4  -7   0   24.39    3.26
   4  -7   0   26.56    2.62
   4  -7   0   22.97    2.12
  -4   7   0   22.57    1.85
  -4   7   0   21.51    2.03
  -4   7   0   21.90    2.09
   3  -7   0   45.08    4.08
   3  -7   0   42.44    3.38
   3  -7   0   46.42    2.95
   3  -7   0   45.38    2.62
  -3   7   0   46.81    3.09
  -3   7   0   41.37    2.51
  -3   7   0   39.56    2.66
  -3   7   0   46.90    2.76
   2  -7   0   39.36    2.71
   2  -7   0   43.83    4.20
   2  -7   0   44.29    2.51
   2  -7   0   44.06    2.93
  -2   7   0   41.32    2.52
  -2   7   0   39.93    2.65
  -2   7   0   43.98    2.88
  -2   7   0   41.35    2.67
   1  -7   0  283.03   10.08
   1  -7   0  259.31   10.44
   1  -7   0  300.93   10.54
   1  -7   0  298.45   10.34
   1  -7   0  308.75   11.26
  -1   7   0  296.13   10.11
  -1   7   0  287.91   10.17
  -1   7   0  279.76   10.10
  -1   7   0  285.06    9.53
  -1   7   0  265.68    9.99
   0  -7   0   71.89    3.68
   0  -7   0   77.29    3.36
   0  -7   0   70.06    3.57
   0  -7   0   83.72    4.22
   0   7   0   83.60    3.76
   0   7   0   70.94    3.61
   0   7   0   76.52    3.53
   0   7   0   70.02    3.49
  -1  -7   0    2.59    1.07
  -1  -7   0    4.10    0.98
  -1  -7   0    2.68    1.00
  -1  -7   0    4.49    1.23
   1   7   0    4.75    1.13
   1   7   0    3.38    1.09
   1   7   0    4.43    1.25
   1   7   0    2.61    0.98
  -2  -7   0    0.17    0.90
  -2  -7   0    0.99    0.83
  -2  -7   0   -0.85    0.71
  -2  -7   0    0.67    0.97
  -2  -7   0    0.28    0.89
   2   7   0    1.18    0.92
   2   7   0    0.26    1.05
   2   7   0   -0.41    0.84
   2   7   0   -0.16    0.85
  -3  -7   0  197.67    7.05
  -3  -7   0  183.30    6.95
  -3  -7   0  185.80    7.08
  -3  -7   0  189.70    6.83
  -3  -7   0  195.94    7.16
   3   7   0  203.82    7.37
   3   7   0  186.13    7.18
   3   7   0  201.82    7.22
   3   7   0  183.96    7.33
  -4  -7   0  648.94   20.64
  -4  -7   0  605.81   20.37
  -4  -7   0  612.11   20.55
  -4  -7   0  618.15   20.28
  -4  -7   0  604.80   20.58
   4   7   0  648.55   21.31
   4   7   0  611.32   21.16
   4   7   0  632.07   21.36
   4   7   0  646.78   21.21
  -5  -7   0   14.78    1.53
  -5  -7   0   16.74    1.08
  -5  -7   0   16.78    1.71
  -5  -7   0   19.11    1.70
   5   7   0   15.08    1.73
   5   7   0   15.69    1.52
   5   7   0   13.61    1.52
   5   7   0   16.47    1.70
   5   7   0   17.26    1.91
  -6  -7   0   70.42    3.14
  -6  -7   0   69.89    3.10
  -6  -7   0   65.51    3.16
   6   7   0   74.81    3.31
   6   7   0   82.32    3.86
   6   7   0   73.09    3.65
   6   7   0   67.60    3.43
   6   7   0   74.76    3.88
  -7  -7   0    4.14    0.87
  -7  -7   0    3.55    0.94
   7   7   0    4.08    1.20
   7   7   0    3.49    1.38
   7   7   0    3.86    1.17
   7   7   0    4.21    1.08
   7   7   0    3.11    1.36
  -8  -7   0   63.11    2.54
  -8  -7   0   66.76    2.50
  -8  -7   0   59.18    2.92
   8   7   0   65.65    3.50
   8   7   0   66.15    3.82
   8   7   0   72.23    3.95
   8   7   0   71.05    3.59
   8   7   0   68.03    4.09
  -9  -7   0    0.11    0.82
   9   7   0    0.30    1.54
   9   7   0    1.99    1.30
   9   7   0    0.45    1.09
   9   7   0    0.98    0.97
   9   7   0    0.53    1.33
  10   7   0   59.24    3.28
  10   7   0   68.49    3.60
  10   7   0   65.35    3.81
  10   7   0   66.41    4.26
  11   7   0   15.16    1.87
  11   7   0   15.12    2.11
  11   7   0   12.82    2.43
  12   7   0   21.33    2.54
  12   7   0   20.50    2.21
  12   7   0   18.88    2.79
  13   7   0   14.12    1.95
  13   7   0   14.11    2.40
  13   7   0   17.42    2.77
  14   7   0   21.29    2.43
  14   7   0   17.25    2.76
  14   7   0   14.89    2.57
  15   7   0   16.30    2.84
  15   7   0   17.08    2.09
   9  -8   0    6.97    2.27
   9  -8   0    2.87    3.29
   9  -8   0    3.24    1.80
   8  -8   0    7.58    3.39
   8  -8   0   11.22    2.33
   8  -8   0   11.31    2.21
   7  -8   0   17.96    2.56
   7  -8   0   16.64    2.49
   7  -8   0   18.25    3.71
   6  -8   0   34.69    3.39
   6  -8   0   44.89    5.14
  -6   8   0   34.72    2.21
   5  -8   0   72.66    4.32
   5  -8   0   73.45    5.76
   5  -8   0   66.41    3.97
  -5   8   0   65.42    3.25
  -5   8   0   62.60    3.36
  -5   8   0   66.38    3.02
   4  -8   0   20.64    3.31
   4  -8   0   17.22    1.80
   4  -8   0   16.94    2.26
  -4   8   0   16.46    1.80
  -4   8   0   18.87    1.99
  -4   8   0   15.44    1.78
   3  -8   0   15.23    2.84
   3  -8   0   11.39    1.86
  -3   8   0   11.84    1.64
  -3   8   0   13.23    1.62
  -3   8   0   11.71    1.71
  -3   8   0   11.20    1.86
   2  -8   0   42.88    2.62
   2  -8   0   43.73    3.15
   2  -8   0   46.54    4.10
  -2   8   0   38.11    3.12
  -2   8   0   43.32    2.69
  -2   8   0   41.40    2.87
  -2   8   0   42.76    3.11
   1  -8   0  337.55   12.04
   1  -8   0  337.14   12.81
   1  -8   0  324.61   13.56
   1  -8   0  322.16   11.50
  -1   8   0  300.14   11.26
  -1   8   0  321.10   11.90
  -1   8   0  316.53   11.36
  -1   8   0  315.99   10.67
  -1   8   0  328.71   11.36
   0  -8   0    2.10    1.46
   0  -8   0    2.44    1.17
   0  -8   0    2.07    0.99
   0   8   0    1.68    1.08
   0   8   0    0.85    0.80
   0   8   0   -0.12    1.22
   0   8   0    1.53    1.17
  -1  -8   0   13.09    1.37
  -1  -8   0   12.23    1.73
  -1  -8   0   11.97    1.78
  -1  -8   0   12.38    1.82
   1   8   0   13.02    1.83
   1   8   0   16.35    1.73
   1   8   0   14.37    1.88
  -2  -8   0   19.48    2.22
  -2  -8   0   19.87    1.84
  -2  -8   0   19.08    2.14
  -2  -8   0   19.37    1.68
   2   8   0   21.45    2.07
   2   8   0   19.69    2.14
   2   8   0   20.91    2.31
  -3  -8   0  389.23   13.49
  -3  -8   0  382.81   13.18
  -3  -8   0  373.93   13.50
  -3  -8   0  376.91   13.30
  -3  -8   0  415.92   13.63
   3   8   0  376.32   14.02
   3   8   0  395.13   13.57
   3   8   0  402.59   13.80
  -4  -8   0  152.28    5.88
  -4  -8   0  161.66    6.20
  -4  -8   0  153.44    6.02
  -4  -8   0  149.71    6.10
  -4  -8   0  159.86    5.91
   4   8   0  161.17    6.34
   4   8   0  147.39    6.20
   4   8   0  159.01    6.24
   4   8   0  154.67    6.43
  -5  -8   0  113.40    4.90
  -5  -8   0  116.24    4.79
  -5  -8   0  125.00    4.46
  -5  -8   0  117.52    4.93
   5   8   0  130.80    5.43
   5   8   0  123.74    5.49
   5   8   0  128.33    5.34
   5   8   0  115.79    5.16
  -6  -8   0   63.67    3.13
  -6  -8   0   63.28    3.18
  -6  -8   0   62.37    3.18
   6   8   0   73.60    3.98
   6   8   0   60.29    3.34
   6   8   0   67.63    3.66
   6   8   0   68.36    3.83
  -7  -8   0   86.95    4.04
  -7  -8   0   93.04    3.95
  -7  -8   0   99.42    3.99
   7   8   0  100.51    4.84
   7   8   0   94.57    4.40
   7   8   0  102.65    4.67
   7   8   0   92.78    4.82
   7   8   0  101.74    4.22
  -8  -8   0  110.90    4.21
  -8  -8   0  104.07    4.38
   8   8   0  115.86    4.83
   8   8   0  118.24    5.18
   8   8   0  109.87    4.94
   8   8   0  113.67    5.40
  -9  -8   0   14.42    1.49
   9   8   0   15.79    1.87
   9   8   0   15.08    2.28
   9   8   0   15.43    1.92
   9   8   0   10.49    1.82
 -10  -8   0   45.23    3.16
  10   8   0   56.53    3.45
  10   8   0   51.47    3.44
  10   8   0   57.48    4.02
 -11  -8   0    1.29    0.90
  11   8   0   -0.60    1.63
  11   8   0    0.16    1.73
  11   8   0    0.04    1.43
  12   8   0    1.43    1.70
  12   8   0    1.09    1.89
  12   8   0    0.70    1.29
  13   8   0    1.02    1.73
  13   8   0    0.60    1.31
  13   8   0    1.45    2.01
  14   8   0   33.27    3.65
  14   8   0   36.30    3.76
  14   8   0   40.28    3.14
  15   8   0    8.47    1.78
  15   8   0   13.76    2.87
  15   8   0   10.28    2.34
   8  -9   0   13.98    2.59
   8  -9   0   14.03    2.43
   8  -9   0    8.43    3.46
   7  -9   0    0.61    1.69
   7  -9   0   -1.25    1.85
   7  -9   0   -2.45    2.48
   6  -9   0   52.52    4.07
   6  -9   0   50.27    5.90
  -6   9   0   41.49    2.52
   5  -9   0   15.95    3.19
   5  -9   0   16.83    2.54
  -5   9   0   13.38    1.53
  -5   9   0   16.16    1.77
  -5   9   0   14.73    1.76
   4  -9   0    1.68    2.20
   4  -9   0    0.35    1.53
  -4   9   0    0.48    0.98
  -4   9   0   -1.83    1.10
   3  -9   0    0.89    1.58
   3  -9   0    0.58    1.77
   3  -9   0    1.19    1.03
  -3   9   0    1.14    1.17
  -3   9   0    0.68    1.25
  -3   9   0    0.88    1.21
   2  -9   0  178.62    7.34
   2  -9   0  169.48    8.23
   2  -9   0  159.93    6.55
  -2   9   0  164.75    6.68
  -2   9   0  163.27    6.75
  -2   9   0  151.10    6.56
  -2   9   0  155.87    6.41
   1  -9   0  220.06    9.28
   1  -9   0  204.19    8.36
   1  -9   0  198.89    8.10
  -1   9   0  209.81    8.02
  -1   9   0  200.10    7.11
  -1   9   0  213.17    7.98
  -1   9   0  193.82    7.91
  -1   9   0  193.36    7.78
   0  -9   0    9.47    1.83
   0  -9   0   11.97    2.26
   0   9   0   11.85    1.84
   0   9   0   12.18    1.90
   0   9   0    9.22    1.70
   0   9   0   12.49    1.35
   0   9   0    9.34    1.53
  -1  -9   0    8.71    1.68
  -1  -9   0   10.92    1.95
  -1  -9   0    8.51    1.82
   1   9   0   10.95    1.71
   1   9   0   10.45    1.64
   1   9   0   10.67    1.78
   1   9   0    8.05    1.66
  -2  -9   0   42.27    2.68
  -2  -9   0   43.95    3.24
  -2  -9   0   40.90    2.85
  -2  -9   0   47.55    3.14
   2   9   0   42.08    3.17
   2   9   0   46.07    3.11
   2   9   0   40.82    2.80
   2   9   0   46.57    3.00
  -3  -9   0   95.64    4.28
  -3  -9   0   93.11    4.18
  -3  -9   0   98.29    4.63
  -3  -9   0  101.28    4.64
  -3  -9   0   94.88    4.50
   3   9   0  101.06    4.74
   3   9   0  100.16    4.52
   3   9   0   92.20    4.46
   3   9   0   93.85    4.74
  -4  -9   0    3.34    1.27
  -4  -9   0    3.67    1.15
  -4  -9   0    2.36    1.07
  -4  -9   0    3.65    1.15
  -4  -9   0    2.04    1.08
   4   9   0    1.90    1.37
   4   9   0    4.34    1.50
   4   9   0    2.33    1.09
   4   9   0    2.81    1.44
  -5  -9   0  132.25    5.44
  -5  -9   0  129.44    6.06
  -5  -9   0  139.18    5.22
  -5  -9   0  138.16    6.14
   5   9   0  132.98    6.29
   5   9   0  151.69    6.11
   5   9   0  140.04    6.12
  -6  -9   0    8.60    1.17
  -6  -9   0    8.40    1.51
  -6  -9   0    6.24    1.36
  -6  -9   0    7.55    1.41
   6   9   0    5.10    1.47
   6   9   0    8.00    1.66
  -7  -9   0   74.38    3.72
  -7  -9   0   74.43    3.61
  -7  -9   0   81.83    3.74
   7   9   0   90.68    4.53
   7   9   0   79.90    4.53
  -8  -9   0   13.90    1.54
  -8  -9   0   15.64    1.70
  -8  -9   0   15.74    1.75
   8   9   0   15.22    2.04
   8   9   0   18.10    1.75
   8   9   0   11.91    2.12
  -9  -9   0   93.85    4.12
  -9  -9   0   99.93    3.83
  -9  -9   0   95.69    3.93
   9   9   0  109.77    4.84
   9   9   0  113.88    5.70
   9   9   0  113.68    5.36
  10   9   0   41.23    2.98
  10   9   0   41.13    3.26
  10   9   0   45.35    3.80
 -11  -9   0    0.51    0.86
  11   9   0   -0.36    1.51
  11   9   0    0.45    1.66
  11   9   0    0.90    1.38
  12   9   0    5.45    1.63
  12   9   0    1.78    2.54
  12   9   0    3.23    1.56
  13   9   0    9.84    1.91
  13   9   0    7.32    1.77
  13   9   0    5.83    2.16
  14   9   0   23.58    3.47
  14   9   0   26.36    2.81
  14   9   0   22.72    2.65
  15   9   0   -1.50    1.22
  15   9   0    2.05    2.27
  15   9   0    2.20    1.63
   7 -10   0   16.31    2.71
   7 -10   0   15.16    2.83
   7 -10   0   19.73    4.06
   6 -10   0   55.59    4.39
   6 -10   0   51.27    6.35
   5 -10   0    0.60    1.70
   5 -10   0    0.50    2.50
  -5  10   0   -0.33    1.06
  -5  10   0    0.89    0.84
  -5  10   0    0.84    1.36
   4 -10   0    1.85    2.53
   4 -10   0   -2.03    1.56
  -4  10   0   -0.44    0.96
  -4  10   0   -2.99    0.98
  -4  10   0    0.89    1.29
   3 -10   0    3.67    2.48
   3 -10   0    4.14    1.80
  -3  10   0    5.96    1.42
  -3  10   0    4.25    1.49
   2 -10   0   97.52    5.41
   2 -10   0  107.62    6.53
  -2  10   0   97.04    4.87
  -2  10   0   92.21    4.94
   1 -10   0   31.36    3.30
   1 -10   0   27.48    2.33
   1 -10   0   33.79    3.93
  -1  10   0   26.05    1.81
  -1  10   0   28.41    2.91
  -1  10   0   31.10    3.01
   0 -10   0   51.62    4.23
   0 -10   0   37.62    3.39
   0 -10   0   42.23    2.71
   0  10   0   47.02    3.34
   0  10   0   41.84    2.54
   0  10   0   39.04    3.21
  -1 -10   0   35.36    2.55
  -1 -10   0   40.12    3.72
  -1 -10   0   37.91    3.27
   1  10   0   35.12    3.02
   1  10   0   37.64    3.18
   1  10   0   37.20    2.58
  -2 -10   0  113.90    5.69
  -2 -10   0  108.01    4.87
  -2 -10   0  110.80    4.94
  -2 -10   0  120.29    5.49
   2  10   0  119.86    5.49
   2  10   0  123.28    5.73
  -3 -10   0  118.11    5.40
  -3 -10   0  115.65    5.42
  -3 -10   0  111.16    4.93
  -3 -10   0  107.80    4.84
   3  10   0  118.05    5.58
   3  10   0  117.66    5.37
  -4 -10   0   60.43    3.51
  -4 -10   0   64.39    3.78
  -4 -10   0   58.10    3.28
   4  10   0   58.67    3.79
   4  10   0   60.82    3.68
  -5 -10   0   31.58    2.63
  -5 -10   0   33.47    2.39
  -5 -10   0   31.11    2.54
  -5 -10   0   31.25    2.77
   5  10   0   33.87    3.05
   5  10   0   35.08    3.07
  -6 -10   0    4.93    1.38
  -6 -10   0    5.30    1.49
  -6 -10   0    4.78    1.34
  -6 -10   0    4.17    0.97
   6  10   0    3.20    1.65
   6  10   0    6.66    1.83
  -7 -10   0   19.68    1.92
  -7 -10   0   22.00    2.31
  -7 -10   0   18.27    2.15
   7  10   0   24.45    2.70
   7  10   0   24.17    2.75
  -8 -10   0    3.11    1.21
  -8 -10   0    2.84    1.12
  -8 -10   0    3.80    1.27
   8  10   0    2.85    1.54
   8  10   0    3.21    1.53
  -9 -10   0   67.50    3.16
  -9 -10   0   62.45    3.24
  -9 -10   0   62.44    3.24
   9  10   0   74.15    4.71
   9  10   0   74.87    4.38
   9  10   0   72.92    3.67
 -10 -10   0   14.36    1.18
 -10 -10   0   14.88    1.62
  10  10   0   16.45    2.70
  10  10   0   14.42    2.21
  10  10   0   16.92    1.84
 -11 -10   0    3.52    1.08
  11  10   0    3.81    1.73
  11  10   0    4.53    2.29
  11  10   0    7.86    1.53
  12  10   0    1.02    1.54
  12  10   0    0.94    1.81
  12  10   0    3.82    1.45
  13  10   0   33.00    3.01
  13  10   0   29.45    3.71
  13  10   0   21.75    2.64
  14  10   0    7.25    2.60
  14  10   0   10.19    2.03
  14  10   0   11.44    1.86
  15  10   0    0.38    2.94
  15  10   0    1.74    1.46
   6 -11   0   35.00    4.01
   6 -11   0   22.90    4.31
   5 -11   0   -1.61    2.73
   5 -11   0   -0.46    1.80
  -5  11   0    1.24    1.06
   4 -11   0    2.25    2.63
   4 -11   0    2.96    1.98
  -4  11   0    1.59    1.31
  -4  11   0    1.94    1.46
   3 -11   0   23.35    2.89
  -3  11   0   21.03    2.46
   2 -11   0   53.50    4.24
   2 -11   0   50.68    5.31
  -2  11   0   48.15    3.64
  -2  11   0   52.38    3.82
   1 -11   0   -0.16    1.63
   1 -11   0    0.19    2.02
  -1  11   0   -0.73    1.39
  -1  11   0    0.57    1.59
  -1  11   0    0.82    0.76
   0 -11   0   34.69    3.53
   0 -11   0   44.41    4.29
   0  11   0   40.30    2.49
   0  11   0   33.84    3.26
   0  11   0   43.03    3.48
  -1 -11   0   27.59    3.24
  -1 -11   0   29.15    3.61
   1  11   0   32.04    2.50
   1  11   0   29.80    3.10
   1  11   0   32.17    2.95
  -2 -11   0  103.07    5.27
  -2 -11   0   87.57    5.32
   2  11   0   90.55    4.79
   2  11   0   83.72    4.41
   2  11   0  100.40    5.09
  -3 -11   0    1.14    1.50
  -3 -11   0    1.53    1.50
   3  11   0    0.66    1.54
   3  11   0    0.70    1.52
  -4 -11   0  116.10    5.11
  -4 -11   0  117.75    5.51
  -4 -11   0  118.36    5.69
   4  11   0  124.34    5.74
   4  11   0  119.76    5.91
  -5 -11   0   30.94    2.56
  -5 -11   0   29.02    2.57
  -5 -11   0   29.43    2.97
   5  11   0   34.47    3.30
   5  11   0   32.85    3.14
  -6 -11   0    3.08    1.39
  -6 -11   0    5.09    1.64
  -6 -11   0    2.45    1.07
   6  11   0    8.57    1.98
   6  11   0    2.39    1.63
  -7 -11   0   10.52    1.79
  -7 -11   0    8.58    1.63
   7  11   0    7.65    2.04
   7  11   0   10.45    2.01
  -8 -11   0   40.94    2.93
  -8 -11   0   47.54    3.04
  -8 -11   0   43.25    4.05
   8  11   0   48.60    3.81
   8  11   0   48.98    3.90
  -9 -11   0   61.57    3.26
  -9 -11   0   60.26    3.40
  -9 -11   0   65.82    3.47
   9  11   0   72.99    4.75
   9  11   0   69.50    4.49
 -10 -11   0   -0.87    0.92
 -10 -11   0    0.57    0.85
 -10 -11   0    0.29    0.87
  10  11   0    1.05    1.62
  10  11   0    1.56    1.97
 -11 -11   0   -0.42    0.90
  11  11   0    1.38    2.06
  11  11   0    1.72    1.73
  11  11   0    1.98    1.21
  12  11   0   14.23    1.79
  12  11   0    7.99    2.38
  12  11   0   10.42    2.16
  13  11   0   32.28    3.41
  13  11   0   29.34    3.50
  13  11   0   38.66    2.87
  14  11   0    1.63    1.63
  14  11   0    1.67    2.36
  14  11   0    5.96    1.39
   5 -12   0    2.92    2.25
   5 -12   0    4.13    3.42
  -5  12   0    7.65    1.42
   4 -12   0    7.89    3.50
   4 -12   0    6.12    2.27
  -4  12   0    8.20    1.77
   3 -12   0   57.22    6.30
   3 -12   0   53.91    4.62
  -3  12   0   54.28    3.88
   2 -12   0   27.24    3.98
   2 -12   0   39.37    4.00
  -2  12   0   41.35    3.72
  -2  12   0   35.52    3.41
   1 -12   0   14.38    2.61
   1 -12   0   16.69    3.36
  -1  12   0   16.12    2.49
  -1  12   0   15.72    2.45
  -1  12   0   11.87    1.33
  -1  12   0   13.54    1.32
   0 -12   0   15.54    2.91
   0 -12   0   16.97    2.82
   0  12   0   20.10    1.75
   0  12   0   17.04    2.48
   0  12   0   13.51    1.54
   0  12   0   15.60    2.49
  -1 -12   0   14.73    2.42
  -1 -12   0   16.07    2.81
   1  12   0   12.62    2.26
   1  12   0   13.88    1.71
   1  12   0   16.99    2.46
  -2 -12   0   27.67    3.63
  -2 -12   0   35.26    3.62
   2  12   0   34.01    3.41
   2  12   0   29.53    2.90
   2  12   0   32.42    3.95
  -3 -12   0   27.55    3.01
  -3 -12   0   24.17    3.27
   3  12   0   25.84    2.75
   3  12   0   21.73    2.64
  -4 -12   0  135.31    6.28
  -4 -12   0  131.17    6.39
   4  12   0  139.48    6.66
   4  12   0  135.79    6.38
  -5 -12   0   19.91    2.45
  -5 -12   0   16.32    2.08
   5  12   0   21.95    2.83
   5  12   0   18.22    2.49
  -6 -12   0    2.02    1.20
  -6 -12   0   -0.43    1.33
  -6 -12   0    3.26    1.59
   6  12   0    2.42    1.67
   6  12   0    2.75    1.81
  -7 -12   0    2.59    1.47
  -7 -12   0    0.44    1.29
   7  12   0    1.53    1.67
   7  12   0    1.18    1.83
  -8 -12   0   45.68    3.19
  -8 -12   0   40.45    2.94
   8  12   0   52.27    4.25
   8  12   0   53.52    4.07
  -9 -12   0    3.02    1.30
  -9 -12   0    4.65    1.35
  -9 -12   0    5.46    1.50
   9  12   0    3.51    1.85
   9  12   0    7.56    2.07
 -10 -12   0    5.88    1.34
 -10 -12   0    8.55    1.45
 -10 -12   0    7.94    1.46
  10  12   0    7.67    2.10
  10  12   0    7.14    2.98
  11  12   0    4.42    2.14
  11  12   0    2.01    1.84
  12  12   0   14.69    2.59
  12  12   0   21.17    2.91
  13  12   0   18.29    3.56
  13  12   0   17.24    2.99
  14  12   0    1.90    1.76
  14  12   0    1.77    2.16
   4 -13   0   22.61    3.35
   4 -13   0   15.01    4.25
  -4  13   0   15.43    2.17
   3 -13   0   44.86    4.50
   3 -13   0   33.14    4.66
  -3  13   0   45.16    3.73
   2 -13   0   -2.48    2.56
   2 -13   0   -0.22    1.95
  -2  13   0   -0.72    1.66
   1 -13   0   61.90    4.90
   1 -13   0   54.48    5.84
  -1  13   0   58.18    4.85
  -1  13   0   57.07    4.39
   0 -13   0   22.53    3.17
   0 -13   0   16.25    3.19
   0  13   0   16.95    1.82
   0  13   0   18.87    1.78
   0  13   0   19.20    2.76
   0  13   0   19.90    2.83
  -1 -13   0    6.71    2.43
  -1 -13   0    8.53    2.31
   1  13   0    9.94    2.28
   1  13   0    9.49    2.13
   1  13   0    7.63    1.44
  -2 -13   0   13.26    2.62
  -2 -13   0   10.51    2.48
   2  13   0   13.41    2.36
   2  13   0   14.78    2.40
   2  13   0   12.46    1.85
  -3 -13   0   43.51    4.09
  -3 -13   0   48.95    4.16
   3  13   0   45.69    3.54
   3  13   0   49.13    4.09
   3  13   0   52.53    4.23
  -4 -13   0   42.45    3.74
  -4 -13   0   39.43    3.87
   4  13   0   46.21    3.92
   4  13   0   44.66    4.02
  -5 -13   0    0.46    1.65
  -5 -13   0   -1.17    1.37
   5  13   0   -0.17    1.80
   5  13   0    0.21    1.79
  -6 -13   0   -1.91    1.14
  -6 -13   0    0.23    1.63
   6  13   0   -0.67    1.77
   6  13   0    0.29    1.78
  -7 -13   0   27.91    2.17
  -7 -13   0   35.05    3.19
   7  13   0   32.35    3.30
   7  13   0   35.06    3.90
  -8 -13   0   61.22    3.88
   8  13   0   61.39    4.74
   8  13   0   58.91    4.58
  -9 -13   0   -0.05    1.34
   9  13   0    0.51    1.80
   9  13   0    0.99    2.08
 -10 -13   0    5.70    1.42
 -10 -13   0    8.41    1.54
  10  13   0    8.38    2.40
  10  13   0    9.97    3.68
 -11 -13   0    3.76    1.29
  11  13   0    3.17    2.01
  11  13   0    1.44    2.28
  12  13   0   19.41    3.14
  12  13   0   17.77    2.85
  13  13   0    0.42    2.33
  13  13   0    0.96    1.82
  14  13   0   20.24    3.60
   2 -14   0   29.98    4.76
   2 -14   0   40.57    4.39
  -2  14   0   33.50    3.50
   1 -14   0   58.25    6.25
   1 -14   0   61.41    5.24
  -1  14   0   57.38    4.44
  -1  14   0   58.47    4.50
   0 -14   0    2.94    2.14
   0 -14   0   -2.72    2.24
   0  14   0    1.58    1.83
   0  14   0    0.60    1.85
   0  14   0   -0.31    0.82
  -1 -14   0   -0.27    2.26
  -1 -14   0    1.15    1.90
   1  14   0   -0.42    1.01
   1  14   0    1.95    1.93
   1  14   0    2.39    1.89
  -2 -14   0    6.28    2.45
  -2 -14   0    6.41    2.36
   2  14   0    6.81    2.25
   2  14   0    8.09    2.32
   2  14   0    6.90    1.61
  -3 -14   0   60.76    4.77
  -3 -14   0   53.57    4.76
   3  14   0   52.77    3.84
   3  14   0   54.94    4.48
   3  14   0   60.85    4.59
  -4 -14   0    2.23    1.87
  -4 -14   0    4.36    2.21
   4  14   0    5.49    2.19
   4  14   0    6.26    2.14
   4  14   0    3.53    1.67
  -5 -14   0    2.69    1.69
  -5 -14   0    1.39    2.33
   5  14   0    3.26    2.14
   5  14   0    5.03    2.16
  -6 -14   0   -0.77    1.40
  -6 -14   0    2.37    1.98
   6  14   0    4.39    2.11
   6  14   0    2.92    2.09
  -7 -14   0   27.36    2.37
   7  14   0   41.72    4.19
  -8 -14   0   27.68    3.07
   8  14   0   28.41    3.38
   8  14   0   22.95    3.06
  -9 -14   0   11.22    2.06
   9  14   0   10.47    2.55
   9  14   0    9.75    2.54
 -10 -14   0    3.85    1.50
  10  14   0    5.19    2.24
  10  14   0    6.03    2.59
 -11 -14   0    5.15    1.28
  11  14   0    2.74    2.27
  11  14   0    4.93    2.15
  12  14   0    8.58    2.41
  12  14   0    9.11    2.87
  13  14   0    1.86    3.49
  13  14   0    1.42    1.89
   1 -15   0    4.08    2.98
  -1  15   0    9.34    2.29
  -1  15   0    4.78    2.01
   0 -15   0   -0.29    2.18
   0 -15   0   -4.27    2.42
   0  15   0   -1.25    1.95
   0  15   0   -1.32    1.73
  -1 -15   0    0.89    2.23
  -1 -15   0   -3.39    2.28
   1  15   0    0.02    1.95
   1  15   0    0.41    2.06
   1  15   0   -1.21    1.07
  -2 -15   0   15.94    5.16
  -2 -15   0   26.54    3.41
   2  15   0   22.27    3.92
   2  15   0   24.39    2.59
   2  15   0   23.91    3.43
  -3 -15   0   40.19    4.32
  -3 -15   0   30.50    3.77
   3  15   0   34.73    3.24
   3  15   0   30.11    3.97
   3  15   0   35.50    4.12
  -4 -15   0    3.88    2.17
  -4 -15   0    2.39    2.14
   4  15   0    4.21    2.24
   4  15   0    4.69    2.07
   4  15   0    2.83    1.65
  -5 -15   0    6.29    2.21
  -5 -15   0    2.05    1.86
   5  15   0    3.35    2.28
   5  15   0    5.50    2.36
   5  15   0    4.27    1.95
  -6 -15   0    3.44    1.97
  -6 -15   0    0.65    1.56
   6  15   0    4.36    1.91
   6  15   0    3.30    2.09
   6  15   0    3.24    2.34
  -7 -15   0   35.14    3.64
  -7 -15   0   22.22    2.46
   7  15   0   34.28    3.86
   7  15   0   39.44    4.33
  -8 -15   0    1.54    1.73
   8  15   0    0.00    1.97
   8  15   0    1.16    2.22
  -9 -15   0   27.28    3.28
   9  15   0   31.38    3.85
   9  15   0   29.87    3.72
 -10 -15   0   15.58    2.21
  10  15   0   15.04    2.93
  10  15   0   15.93    3.04
 -11 -15   0   10.64    1.75
  11  15   0   11.82    2.86
  11  15   0   11.05    3.16
  12  15   0    7.08    2.41
  -1 -16   0    1.10    2.37
  -1 -16   0   -0.94    2.62
   1  16   0    2.42    2.06
  -2 -16   0   36.99    4.54
  -2 -16   0   49.70    5.69
   2  16   0   41.62    3.10
   2  16   0   33.19    3.77
   2  16   0   54.88    4.99
  -3 -16   0    6.99    2.74
  -3 -16   0   13.60    2.90
   3  16   0   15.73    3.07
   3  16   0    8.91    2.56
   3  16   0    9.31    1.92
  -4 -16   0   12.87    2.70
  -4 -16   0    6.45    2.55
   4  16   0   10.43    2.18
   4  16   0   11.72    2.75
   4  16   0   14.15    3.00
  -5 -16   0   -2.88    1.87
  -5 -16   0    1.99    1.95
   5  16   0    4.42    2.46
   5  16   0    3.20    2.41
  -6 -16   0   10.41    2.47
   6  16   0    5.16    2.53
   6  16   0    5.73    2.38
   6  16   0    6.53    2.16
  -7 -16   0    9.03    2.31
   7  16   0   10.99    2.84
   7  16   0    9.69    2.44
   7  16   0    9.95    2.70
  -8 -16   0    7.08    2.17
   8  16   0    9.79    2.79
   8  16   0    6.45    2.51
  -9 -16   0   13.25    2.35
   9  16   0   14.75    3.31
   9  16   0   18.59    3.38
 -10 -16   0    2.52    1.54
  10  16   0   -1.66    2.20
  10  16   0    1.13    2.15
  -6 -17   0    1.35    2.23
  -6 -17   0   17.38    3.33
   6  17   0   13.38    3.07
   6  17   0   14.24    2.68
   6  17   0   13.98    3.07
  -7 -17   0    3.72    2.09
   7  17   0   -0.12    2.24
   7  17   0    1.62    2.01
  10  16  -1   -0.53    2.26
  10  16  -1   -0.10    2.41
 -10 -16   1   -0.74    1.34
   9  16  -1   15.60    3.12
   9  16  -1   19.94    3.46
  -9 -16   1   16.39    2.55
   8  16  -1   -0.92    2.12
   8  16  -1    6.18    2.46
  -8 -16   1    3.24    1.88
   7  16  -1    1.36    2.24
   7  16  -1    1.48    2.28
  -7 -16   1    0.33    1.75
   6  16  -1   -1.03    2.10
   6  16  -1   -0.73    2.18
   6  16  -1    0.94    1.69
  -6 -16   1   -0.40    1.93
   5  16  -1   29.47    3.78
   5  16  -1   38.08    4.49
   5  16  -1   33.59    3.87
  -5 -16   1   25.48    3.29
  -5 -16   1   36.61    4.25
   4  16  -1   39.68    4.51
   4  16  -1   30.42    3.65
   4  16  -1   34.88    3.54
  -4 -16   1   25.56    3.54
  -4 -16   1   41.38    4.49
   3  16  -1    2.36    2.25
   3  16  -1    1.78    1.50
   3  16  -1    1.48    2.17
  -3 -16   1   -2.17    2.16
  -3 -16   1    3.57    2.30
   2  16  -1    3.10    2.16
   2  16  -1    2.96    1.30
   2  16  -1    7.16    2.49
  -2 -16   1    4.83    2.77
  12  15  -1    2.69    2.19
  12  15  -1    2.40    2.80
  11  15  -1    2.47    2.27
  11  15  -1    2.97    2.45
 -11 -15   1    1.63    1.27
  10  15  -1   23.51    3.53
  10  15  -1   20.70    3.30
 -10 -15   1   20.23    2.83
   9  15  -1   42.75    4.65
   9  15  -1   37.24    4.12
  -9 -15   1   39.28    3.51
   8  15  -1   -0.17    1.96
   8  15  -1   -0.11    2.09
  -8 -15   1   -0.72    1.48
   7  15  -1    0.67    2.05
   7  15  -1    1.30    2.17
  -7 -15   1   -1.29    1.69
   6  15  -1    1.38    2.16
   6  15  -1    1.68    2.12
  -6 -15   1   -2.58    1.39
  -6 -15   1    0.58    1.84
   5  15  -1   28.22    3.68
   5  15  -1   33.94    3.64
   5  15  -1   33.03    3.69
  -5 -15   1   25.14    3.04
  -5 -15   1   31.12    3.61
   4  15  -1    3.24    2.54
   4  15  -1    2.71    2.14
   4  15  -1    3.30    1.78
  -4 -15   1    3.83    2.09
  -4 -15   1   -0.40    1.93
   3  15  -1    9.22    1.91
   3  15  -1   10.33    2.52
  -3 -15   1    7.93    2.57
  -3 -15   1   10.05    2.47
   2  15  -1    3.48    2.19
   2  15  -1    2.95    1.35
  -2 -15   1   -0.93    2.26
  -2 -15   1    6.54    2.49
   1  15  -1   14.79    2.78
   1  15  -1   11.24    1.55
  -1 -15   1   13.09    2.80
  -1 -15   1   16.27    3.39
   0  15  -1   10.63    2.82
   0  15  -1    8.33    2.46
   0 -15   1    6.55    2.51
   0 -15   1    7.37    3.04
  -1  15  -1   15.28    2.47
  -1  15  -1   11.98    2.48
   1 -15   1   12.17    3.33
   1 -15   1   12.14    3.65
  13  14  -1    2.47    2.72
  13  14  -1    0.12    1.82
  12  14  -1    1.60    2.34
  12  14  -1    2.22    2.09
  11  14  -1    1.28    2.10
  11  14  -1    2.91    2.55
 -11 -14   1    0.81    1.14
  10  14  -1   46.46    4.50
  10  14  -1   33.77    3.70
 -10 -14   1   41.99    3.18
   9  14  -1   19.30    3.14
   9  14  -1   19.94    3.14
  -9 -14   1   21.21    2.52
   8  14  -1    5.21    2.44
   8  14  -1    5.67    2.48
  -8 -14   1    4.45    1.87
   7  14  -1    0.67    1.98
  -7 -14   1    3.87    1.89
   6  14  -1   18.95    3.03
   6  14  -1   17.39    2.71
  -6 -14   1   16.31    2.17
   5  14  -1   30.96    3.49
   5  14  -1   31.29    3.37
  -5 -14   1   25.37    3.19
  -5 -14   1   33.81    3.77
   4  14  -1    4.30    2.05
   4  14  -1    3.37    1.61
   4  14  -1    4.55    2.14
  -4 -14   1    3.97    1.95
  -4 -14   1    5.08    2.14
   3  14  -1   15.59    2.62
   3  14  -1   13.56    2.54
   3  14  -1   17.16    2.31
  -3 -14   1   19.94    3.11
  -3 -14   1   14.45    2.73
   2  14  -1    6.12    1.53
   2  14  -1    8.30    2.24
   2  14  -1    6.60    2.14
  -2 -14   1    7.58    2.44
  -2 -14   1    4.96    2.42
   1  14  -1   25.90    2.35
   1  14  -1   29.87    3.27
   1  14  -1   31.20    3.55
  -1 -14   1   32.93    5.20
  -1 -14   1   35.48    4.15
   0  14  -1   -0.74    0.57
   0  14  -1    0.58    1.88
   0  14  -1    0.08    1.79
   0 -14   1    0.19    2.11
   0 -14   1   -0.17    2.36
  -1  14  -1   43.74    3.92
  -1  14  -1   43.48    3.99
   1 -14   1   43.85    4.67
   1 -14   1   36.30    4.66
  -2  14  -1    6.47    1.98
   2 -14   1   11.26    3.72
   2 -14   1    8.55    2.61
  13  13  -1    1.86    1.87
  13  13  -1    1.26    2.10
  12  13  -1    2.30    1.91
  12  13  -1    0.09    2.22
  11  13  -1    8.19    2.36
  11  13  -1    7.41    2.42
 -11 -13   1    8.07    1.33
  10  13  -1   28.52    3.25
  10  13  -1   31.46    4.56
 -10 -13   1   34.28    2.72
 -10 -13   1   28.53    2.65
   9  13  -1    0.68    2.06
   9  13  -1   -0.32    1.88
  -9 -13   1    0.80    1.36
   8  13  -1   10.40    2.50
   8  13  -1   14.77    2.74
  -8 -13   1   16.15    2.24
   7  13  -1   19.71    2.96
   7  13  -1   24.68    3.24
  -7 -13   1   15.92    1.88
  -7 -13   1   23.04    2.74
   6  13  -1   70.79    4.69
   6  13  -1   67.89    4.92
  -6 -13   1   60.12    3.64
  -6 -13   1   65.52    4.38
   5  13  -1   15.19    2.51
   5  13  -1   16.16    2.47
  -5 -13   1   16.47    2.48
  -5 -13   1   16.85    2.28
   4  13  -1   51.03    4.26
   4  13  -1   55.23    4.14
  -4 -13   1   45.83    3.92
  -4 -13   1   55.65    4.31
   3  13  -1   13.74    2.06
   3  13  -1   15.93    2.53
   3  13  -1   12.64    2.34
  -3 -13   1   19.98    2.97
  -3 -13   1   13.15    2.44
   2  13  -1    3.18    1.88
   2  13  -1    1.51    1.82
   2  13  -1    1.04    1.27
  -2 -13   1    3.31    2.09
  -2 -13   1    1.51    2.38
   1  13  -1   18.33    2.65
   1  13  -1   13.38    2.47
   1  13  -1   14.94    1.77
  -1 -13   1   14.56    2.85
  -1 -13   1   14.57    2.71
   0  13  -1   25.43    3.26
   0  13  -1   20.55    1.84
   0  13  -1   15.97    1.83
   0  13  -1   22.28    2.78
   0 -13   1   19.45    3.37
   0 -13   1   21.29    3.05
  -1  13  -1   97.71    7.42
  -1  13  -1   82.82    5.13
   1 -13   1   76.98    6.48
   1 -13   1   89.78    5.70
  -2  13  -1   15.20    2.74
   2 -13   1   20.70    3.10
   2 -13   1   11.00    3.32
  -3  13  -1   -0.48    1.43
   3 -13   1   -0.61    2.07
   3 -13   1   -1.44    2.66
  -4  13  -1    1.96    1.43
   4 -13   1    4.22    2.18
   4 -13   1   -2.32    3.10
  14  12  -1    6.58    3.42
  14  12  -1    9.84    1.61
  14  12  -1    6.69    2.07
  13  12  -1    1.89    2.15
  13  12  -1    3.47    1.96
  12  12  -1    0.07    2.01
  12  12  -1    0.23    2.00
  11  12  -1   17.84    2.64
  11  12  -1   14.27    2.69
 -11 -12   1   16.31    1.48
  10  12  -1   25.75    3.05
  10  12  -1   23.46    3.17
 -10 -12   1   24.95    2.24
 -10 -12   1   22.15    2.19
   9  12  -1    4.10    1.95
   9  12  -1    1.90    1.78
  -9 -12   1    2.98    1.29
  -9 -12   1    1.58    1.28
   8  12  -1   15.30    2.51
   8  12  -1   16.12    2.64
  -8 -12   1   14.84    2.07
   7  12  -1   23.10    3.04
   7  12  -1   24.16    2.80
  -7 -12   1   19.04    1.69
  -7 -12   1   22.76    2.49
   6  12  -1   55.96    4.09
   6  12  -1   49.55    4.15
  -6 -12   1   44.85    2.94
  -6 -12   1   47.10    3.62
   5  12  -1   14.22    2.51
   5  12  -1   13.86    2.39
  -5 -12   1   14.54    2.40
  -5 -12   1   11.18    1.85
   4  12  -1  127.05    6.33
   4  12  -1  123.06    6.00
  -4 -12   1  112.99    5.92
  -4 -12   1  138.34    6.28
   3  12  -1   20.79    2.63
   3  12  -1   19.83    2.52
  -3 -12   1   17.03    2.50
  -3 -12   1   23.30    2.83
   2  12  -1    5.16    1.84
   2  12  -1    3.01    1.81
  -2 -12   1    7.17    2.16
  -2 -12   1    3.16    1.94
   1  12  -1    0.39    1.07
   1  12  -1    1.65    1.62
   1  12  -1    1.94    1.00
   1  12  -1    1.02    1.54
  -1 -12   1    0.34    1.75
  -1 -12   1   -0.05    1.81
   0  12  -1   60.47    3.03
   0  12  -1   58.61    4.16
   0  12  -1   57.08    3.00
   0  12  -1   57.95    4.05
   0 -12   1   64.88    4.67
   0 -12   1   57.69    5.16
  -1  12  -1   35.70    3.55
  -1  12  -1   36.65    3.45
   1 -12   1   30.73    3.89
   1 -12   1   33.66    3.95
  -2  12  -1    1.88    1.73
  -2  12  -1    2.26    1.64
   2 -12   1    3.71    2.14
   2 -12   1   -1.01    2.41
  -3  12  -1    0.87    1.49
   3 -12   1    2.00    1.93
   3 -12   1   -0.79    2.37
  -4  12  -1   30.61    2.83
   4 -12   1   33.58    4.99
   4 -12   1   38.95    4.22
  -5  12  -1   39.32    3.24
   5 -12   1   54.86    4.81
   5 -12   1   55.78    6.78
  14  11  -1    4.52    1.40
  14  11  -1    2.27    2.33
  14  11  -1    0.78    2.70
  13  11  -1   14.33    1.94
  13  11  -1    6.97    2.08
  13  11  -1   11.85    2.65
  12  11  -1   16.07    1.94
  12  11  -1   10.71    2.56
  12  11  -1   12.68    2.38
  11  11  -1   54.48    3.32
  11  11  -1   47.12    3.99
  11  11  -1   52.91    4.63
  10  11  -1    6.97    2.14
  10  11  -1    2.63    1.80
 -10 -11   1    3.66    1.13
 -10 -11   1    3.45    1.08
   9  11  -1   28.62    3.21
   9  11  -1   26.25    3.06
  -9 -11   1   26.00    2.37
  -9 -11   1   27.54    2.36
  -9 -11   1   22.28    2.24
   8  11  -1    5.15    1.89
   8  11  -1    6.25    1.92
  -8 -11   1    7.23    1.53
  -8 -11   1    5.00    1.42
  -8 -11   1    6.63    1.56
   7  11  -1   13.33    2.10
   7  11  -1   10.93    2.12
  -7 -11   1    9.40    1.78
  -7 -11   1   12.47    1.80
   6  11  -1   20.93    2.37
   6  11  -1   20.64    2.55
  -6 -11   1   22.80    2.71
  -6 -11   1   24.14    2.31
  -6 -11   1   24.40    2.10
   5  11  -1   55.82    3.92
   5  11  -1   51.55    3.66
  -5 -11   1   52.15    3.60
  -5 -11   1   47.19    3.11
  -5 -11   1   45.05    3.11
   4  11  -1  112.58    5.73
   4  11  -1  114.44    5.48
  -4 -11   1  118.95    5.60
  -4 -11   1  115.46    5.77
  -4 -11   1  106.43    5.32
   3  11  -1   20.02    2.41
   3  11  -1   13.77    2.18
  -3 -11   1   19.29    2.39
  -3 -11   1   15.69    2.24
   2  11  -1    3.69    1.65
   2  11  -1    8.83    1.84
  -2 -11   1    7.51    2.00
  -2 -11   1    8.04    2.01
   1  11  -1   20.51    2.37
   1  11  -1   20.69    2.20
   1  11  -1   23.71    2.75
  -1 -11   1   20.03    2.86
  -1 -11   1   23.85    2.83
   0  11  -1  100.74    4.30
   0  11  -1  100.97    5.12
   0  11  -1   97.46    4.25
   0  11  -1  104.67    5.26
   0 -11   1  113.30    6.53
   0 -11   1  109.38    5.81
  -1  11  -1    2.55    0.89
  -1  11  -1    4.05    1.79
  -1  11  -1    3.27    0.80
  -1  11  -1    4.08    1.71
   1 -11   1    3.15    1.88
   1 -11   1    0.53    2.00
  -2  11  -1    9.93    2.01
  -2  11  -1    9.48    1.95
   2 -11   1    8.16    2.21
   2 -11   1    6.56    2.51
  -3  11  -1    8.40    1.84
   3 -11   1    7.00    2.13
   3 -11   1    5.28    3.73
  -4  11  -1   42.62    3.15
   4 -11   1   46.74    4.12
   4 -11   1   41.41    5.58
  -5  11  -1   20.49    2.37
   5 -11   1   23.00    3.17
   5 -11   1   20.53    4.29
   6 -11   1   18.33    2.90
   6 -11   1    7.67    3.61
  15  10  -1    8.95    1.86
  14  10  -1    8.23    2.80
  14  10  -1    9.41    1.95
  14  10  -1    4.13    1.70
  13  10  -1    8.28    1.78
  13  10  -1    7.00    2.57
  13  10  -1    3.96    1.77
  12  10  -1   17.57    2.48
  12  10  -1   21.40    2.35
  12  10  -1   17.58    2.75
  11  10  -1   37.30    3.00
  11  10  -1   35.20    3.36
  11  10  -1   33.28    3.38
  10  10  -1   18.46    2.73
  10  10  -1   21.45    2.14
  10  10  -1   22.68    2.70
 -10 -10   1   19.05    1.83
 -10 -10   1   17.20    1.53
 -10 -10   1   20.66    1.55
   9  10  -1   63.12    3.52
   9  10  -1   65.46    4.17
   9  10  -1   61.94    4.39
  -9 -10   1   57.74    3.22
  -9 -10   1   56.69    3.20
  -9 -10   1   65.32    3.14
   8  10  -1   12.44    2.32
   8  10  -1   12.40    2.15
  -8 -10   1   10.55    1.61
  -8 -10   1    9.87    1.76
   7  10  -1   11.61    1.92
   7  10  -1   12.05    2.08
  -7 -10   1   11.58    1.65
  -7 -10   1   11.34    1.77
  -7 -10   1   12.96    1.77
   6  10  -1   -1.07    1.29
   6  10  -1    0.26    1.35
  -6 -10   1   -1.23    1.19
  -6 -10   1    0.27    1.07
  -6 -10   1   -0.67    1.23
  -6 -10   1    0.14    0.81
   5  10  -1  122.91    5.82
   5  10  -1  123.44    5.67
  -5 -10   1  110.33    5.61
  -5 -10   1  116.58    5.24
  -5 -10   1  109.81    4.76
   4  10  -1   38.26    3.06
   4  10  -1   44.17    3.40
  -4 -10   1   38.96    3.05
  -4 -10   1   37.37    2.69
  -4 -10   1   40.71    2.92
   3  10  -1    0.86    1.28
   3  10  -1    0.06    1.49
  -3 -10   1    1.22    1.04
  -3 -10   1    2.44    1.16
  -3 -10   1    3.69    1.48
  -3 -10   1    3.33    1.42
   2  10  -1    1.21    1.59
   2  10  -1    0.17    1.30
  -2 -10   1    0.44    0.98
  -2 -10   1    1.17    1.49
  -2 -10   1    0.14    1.29
  -2 -10   1   -0.23    1.20
   1  10  -1  175.99    7.42
  -1 -10   1  180.81    7.53
  -1 -10   1  183.13    7.98
  -1 -10   1  162.76    6.73
   0  10  -1  158.08    6.12
   0  10  -1  164.24    6.94
   0 -10   1  155.14    6.45
   0 -10   1  172.93    7.98
   0 -10   1  171.87    7.31
  -1  10  -1    0.69    1.38
  -1  10  -1    1.48    0.76
  -1  10  -1    0.40    0.84
  -1  10  -1    0.80    1.62
   1 -10   1    1.00    1.56
   1 -10   1    0.67    0.94
   1 -10   1    0.77    1.67
  -2  10  -1   12.01    1.97
  -2  10  -1   10.48    1.96
   2 -10   1   15.74    2.48
   2 -10   1   10.40    1.53
   2 -10   1    8.35    2.32
  -3  10  -1   10.58    1.60
  -3  10  -1    8.97    1.74
   3 -10   1    9.77    2.94
   3 -10   1   11.08    2.26
  -4  10  -1   49.60    3.23
   4 -10   1   46.24    3.93
   4 -10   1   57.25    8.95
  -5  10  -1    0.50    0.76
   5 -10   1   -1.07    2.44
   5 -10   1    0.35    1.73
   6 -10   1   29.08    4.81
   6 -10   1   35.42    3.79
   7 -10   1   15.36    2.74
   7 -10   1   10.35    3.67
   7 -10   1   18.54    2.83
  15   9  -1   -0.35    1.28
  15   9  -1    1.38    1.77
  15   9  -1   -3.35    2.01
  14   9  -1    2.76    1.60
  14   9  -1    5.63    1.87
  14   9  -1    3.64    2.34
  13   9  -1   -0.78    1.87
  13   9  -1   -1.32    1.29
  13   9  -1   -0.45    1.55
  12   9  -1   18.63    2.37
  12   9  -1   20.46    2.48
  12   9  -1   17.75    2.80
  11   9  -1    4.78    1.65
  11   9  -1    3.33    2.02
  11   9  -1    4.84    1.68
  10   9  -1   76.48    4.32
  10   9  -1   75.75    4.77
 -10  -9   1   69.07    3.44
   9   9  -1  102.31    4.75
   9   9  -1  104.49    5.45
   9   9  -1  105.36    5.21
  -9  -9   1   89.13    3.98
  -9  -9   1   99.61    3.90
   8   9  -1   17.68    2.48
   8   9  -1   19.01    1.96
   8   9  -1   19.05    2.22
  -8  -9   1   12.98    1.54
  -8  -9   1   15.09    1.64
  -8  -9   1   17.08    1.98
   7   9  -1   50.83    3.49
   7   9  -1   48.85    2.89
   7   9  -1   53.46    3.59
  -7  -9   1   43.07    2.77
  -7  -9   1   40.91    2.76
  -7  -9   1   42.79    2.77
   6   9  -1   64.32    3.72
   6   9  -1   56.30    3.63
  -6  -9   1   55.28    2.66
  -6  -9   1   51.04    3.13
  -6  -9   1   51.95    3.09
  -6  -9   1   56.97    3.34
   5   9  -1  226.42    8.66
   5   9  -1  224.06    8.81
  -5  -9   1  196.72    7.21
  -5  -9   1  208.63    8.28
  -5  -9   1  197.79    8.08
  -5  -9   1  190.38    7.45
   4   9  -1    1.48    1.31
   4   9  -1    2.88    1.98
   4   9  -1    0.52    1.33
   4   9  -1    1.81    1.34
  -4  -9   1   -0.51    0.97
  -4  -9   1    1.72    1.13
  -4  -9   1    0.43    1.00
  -4  -9   1    1.53    1.02
  -4  -9   1    1.52    1.21
   3   9  -1    1.45    1.05
   3   9  -1    2.27    1.40
   3   9  -1    1.73    1.23
   3   9  -1    1.38    1.36
  -3  -9   1    1.52    1.08
  -3  -9   1    0.05    1.12
  -3  -9   1    0.40    1.22
  -3  -9   1    0.91    1.12
  -3  -9   1    0.51    1.08
   2   9  -1   30.25    2.49
   2   9  -1   29.35    2.87
   2   9  -1   32.59    2.58
   2   9  -1   29.22    2.69
  -2  -9   1   28.76    2.84
  -2  -9   1   25.68    2.29
  -2  -9   1   30.50    2.91
  -2  -9   1   33.81    2.79
  -2  -9   1   29.93    2.48
   1   9  -1  233.17    8.25
   1   9  -1  221.41    8.49
   1   9  -1  200.47    8.23
   1   9  -1  210.01    8.44
  -1  -9   1  215.53    8.08
  -1  -9   1  229.75    9.11
  -1  -9   1  213.72    8.19
  -1  -9   1  223.19    8.67
   0   9  -1   41.66    2.81
   0   9  -1   37.77    3.11
   0   9  -1   38.67    2.35
   0   9  -1   40.41    2.92
   0   9  -1   40.84    3.02
   0  -9   1   39.01    3.72
   0  -9   1   39.19    2.49
   0  -9   1   45.64    3.29
  -1   9  -1  100.67    4.00
  -1   9  -1  105.69    4.94
  -1   9  -1  104.24    4.05
  -1   9  -1  102.88    4.75
  -1   9  -1  110.22    4.92
  -1   9  -1  100.86    4.98
   1  -9   1  111.88    6.16
   1  -9   1   97.69    4.88
   1  -9   1  120.92    5.48
  -2   9  -1   30.91    2.70
  -2   9  -1   21.81    2.61
  -2   9  -1   27.90    2.80
  -2   9  -1   26.26    2.38
   2  -9   1   33.50    4.07
   2  -9   1   28.84    3.03
   2  -9   1   29.45    2.53
  -3   9  -1   32.06    2.78
  -3   9  -1   34.45    2.74
   3  -9   1   40.18    4.43
   3  -9   1   39.72    2.55
   3  -9   1   34.07    3.23
  -4   9  -1   23.49    2.42
  -4   9  -1   26.44    2.43
  -4   9  -1   24.26    2.05
   4  -9   1   23.68    3.46
   4  -9   1   31.23    3.20
   4  -9   1   24.79    2.15
  -5   9  -1   23.17    1.71
  -5   9  -1   22.91    2.04
  -5   9  -1   19.93    2.21
   5  -9   1   29.09    3.25
   5  -9   1   23.04    3.65
  -6   9  -1   21.06    2.00
   6  -9   1   28.57    3.31
   6  -9   1   25.66    3.91
   7  -9   1    2.45    2.82
   7  -9   1    3.56    3.12
   8  -9   1    7.70    2.44
   8  -9   1    5.19    1.98
   8  -9   1    3.20    3.14
  15   8  -1    4.66    2.27
  15   8  -1    4.91    1.63
  14   8  -1   13.28    2.05
  14   8  -1   10.04    2.39
  14   8  -1    7.53    2.58
  13   8  -1    5.09    2.40
  13   8  -1    8.97    1.81
  13   8  -1    9.47    2.17
  12   8  -1   25.18    2.69
  12   8  -1   22.91    2.75
  12   8  -1   20.59    2.87
  11   8  -1   -0.81    1.50
  11   8  -1    0.59    1.33
  11   8  -1   -1.72    1.59
  10   8  -1   59.30    4.17
  10   8  -1   60.27    3.83
  10   8  -1   56.32    3.64
 -10  -8   1   52.00    2.88
   9   8  -1   17.51    2.30
   9   8  -1   15.01    1.91
   9   8  -1   16.72    2.24
  -9  -8   1   15.19    1.21
  -9  -8   1   17.64    1.66
  -9  -8   1   14.20    1.22
   8   8  -1    7.99    1.72
   8   8  -1    6.83    1.77
   8   8  -1    6.12    1.39
   8   8  -1    6.46    1.45
  -8  -8   1    5.07    1.14
  -8  -8   1    4.61    1.01
  -8  -8   1    7.24    1.24
   7   8  -1   12.39    1.89
   7   8  -1   11.04    1.52
   7   8  -1   10.82    1.90
   7   8  -1    8.43    1.60
   7   8  -1    8.39    1.44
  -7  -8   1   11.67    1.52
  -7  -8   1   12.67    1.51
  -7  -8   1   10.67    1.42
   6   8  -1  402.29   14.91
   6   8  -1  437.90   14.43
   6   8  -1  450.20   15.02
   6   8  -1  435.25   14.91
   6   8  -1  395.10   14.67
  -6  -8   1  399.42   13.66
  -6  -8   1  408.87   13.74
  -6  -8   1  386.59   13.75
   5   8  -1  172.97    7.27
   5   8  -1  194.20    7.21
   5   8  -1  187.45    7.27
   5   8  -1  173.61    7.01
  -5  -8   1  175.47    6.67
  -5  -8   1  175.75    6.28
  -5  -8   1  189.02    6.87
  -5  -8   1  165.41    6.71
   4   8  -1   53.68    3.21
   4   8  -1   49.81    3.01
   4   8  -1   49.83    2.91
   4   8  -1   46.23    3.19
  -4  -8   1   50.87    2.89
  -4  -8   1   44.86    2.64
  -4  -8   1   46.60    2.80
  -4  -8   1   44.50    2.55
  -4  -8   1   45.12    2.66
   3   8  -1    1.81    1.03
   3   8  -1    2.09    0.99
   3   8  -1    2.19    1.46
   3   8  -1    0.80    1.03
  -3  -8   1    3.44    0.99
  -3  -8   1    3.42    1.17
  -3  -8   1    2.16    1.05
  -3  -8   1    3.81    1.08
  -3  -8   1    2.19    1.15
   2   8  -1   14.13    1.69
   2   8  -1   13.73    1.73
   2   8  -1   22.28    1.98
  -2  -8   1   16.01    1.91
  -2  -8   1   17.25    2.03
  -2  -8   1   17.62    1.75
  -2  -8   1   20.74    2.29
  -2  -8   1   18.17    1.86
   1   8  -1  234.58    8.41
   1   8  -1  228.38    8.65
   1   8  -1  223.52    8.69
  -1  -8   1  215.17    8.45
  -1  -8   1  233.01    8.93
  -1  -8   1  229.40    8.61
  -1  -8   1  220.28    8.08
   0   8  -1   20.31    2.16
   0   8  -1   20.56    2.37
   0   8  -1   21.35    2.27
   0  -8   1   17.18    2.18
   0  -8   1   16.42    1.84
   0  -8   1   20.20    1.78
   0  -8   1   19.00    2.09
  -1   8  -1   97.70    3.80
  -1   8  -1  103.85    5.06
  -1   8  -1   96.57    3.84
  -1   8  -1  104.38    4.58
  -1   8  -1   96.70    4.45
  -1   8  -1   99.52    4.68
   1  -8   1  105.28    4.89
   1  -8   1  113.47    5.07
   1  -8   1  101.23    5.72
   1  -8   1  104.51    4.40
  -2   8  -1   41.12    2.68
  -2   8  -1   46.48    3.10
  -2   8  -1   43.51    2.98
  -2   8  -1   44.74    3.28
   2  -8   1   50.11    3.32
   2  -8   1   43.40    3.05
   2  -8   1   48.47    4.14
   2  -8   1   42.90    2.62
  -3   8  -1   79.71    3.84
  -3   8  -1   83.99    4.15
  -3   8  -1   84.18    4.05
   3  -8   1   89.14    4.69
   3  -8   1   88.39    4.05
   3  -8   1  104.83    6.06
  -4   8  -1    0.64    0.89
  -4   8  -1    1.91    1.17
  -4   8  -1    1.23    1.09
   4  -8   1   -0.38    1.41
   4  -8   1    1.97    1.89
   4  -8   1    1.19    1.16
  -5   8  -1   69.40    3.66
  -5   8  -1   70.99    3.11
  -5   8  -1   71.50    3.33
   5  -8   1   76.94    5.88
   5  -8   1   67.63    3.62
   5  -8   1   83.90    4.53
  -6   8  -1   15.49    1.62
   6  -8   1   21.51    2.60
   6  -8   1   17.74    3.51
   7  -8   1   -1.29    1.43
   7  -8   1   -1.91    2.27
   8  -8   1    2.46    2.04
   8  -8   1   -0.44    2.76
   8  -8   1    2.06    1.69
   9  -8   1   19.99    4.41
   9  -8   1   15.91    2.83
   9  -8   1   21.41    2.72
  15   7  -1   15.65    2.77
  15   7  -1   20.90    2.98
  15   7  -1   21.38    2.54
  14   7  -1   13.01    2.69
  14   7  -1   17.37    2.74
  14   7  -1   17.85    2.24
  13   7  -1    8.00    1.72
  13   7  -1    9.09    2.26
  13   7  -1    9.19    2.33
  12   7  -1    3.47    1.82
  12   7  -1    5.64    1.84
  12   7  -1    4.24    1.93
  11   7  -1   41.06    3.43
  11   7  -1   39.20    3.70
  11   7  -1   39.07    2.96
  10   7  -1   48.23    3.80
  10   7  -1   48.53    3.16
  10   7  -1   45.66    3.46
  10   7  -1   47.66    2.92
 -10  -7   1   45.00    2.65
   9   7  -1    0.83    1.48
   9   7  -1    3.42    1.73
   9   7  -1    2.30    1.07
   9   7  -1    1.09    1.29
   9   7  -1    1.03    1.17
  -9  -7   1    2.46    1.02
   8   7  -1    3.72    1.34
   8   7  -1    3.50    1.31
   8   7  -1    3.85    1.28
   8   7  -1    1.93    1.07
   8   7  -1    4.30    1.42
  -8  -7   1    4.18    0.87
  -8  -7   1    4.21    1.04
  -8  -7   1    4.16    0.79
   7   7  -1   21.40    2.22
   7   7  -1   23.16    2.30
   7   7  -1   19.54    2.00
   7   7  -1   22.20    2.42
   7   7  -1   21.64    2.19
  -7  -7   1   20.19    1.82
  -7  -7   1   20.79    1.83
  -7  -7   1   20.67    1.67
   6   7  -1  471.02   17.01
   6   7  -1  508.77   16.87
   6   7  -1  501.15   17.18
   6   7  -1  534.24   18.25
   6   7  -1  503.15   17.26
  -6  -7   1  456.25   16.01
  -6  -7   1  479.57   15.94
  -6  -7   1  486.32   15.95
   5   7  -1   11.62    1.28
   5   7  -1    9.95    1.40
   5   7  -1   11.57    1.36
   5   7  -1   13.15    1.75
   5   7  -1   10.97    1.47
  -5  -7   1   11.48    1.37
  -5  -7   1   14.35    1.50
  -5  -7   1   12.68    1.38
  -5  -7   1   11.67    1.08
   4   7  -1   97.91    4.71
   4   7  -1  110.87    4.59
   4   7  -1  104.99    4.50
   4   7  -1  115.59    4.75
  -4  -7   1  112.18    4.47
  -4  -7   1  101.90    4.25
  -4  -7   1  102.26    4.39
  -4  -7   1  102.30    4.09
   3   7  -1   71.83    3.67
   3   7  -1   73.79    3.43
   3   7  -1   69.76    3.39
   3   7  -1   74.83    3.57
  -3  -7   1   70.99    3.19
  -3  -7   1   70.25    3.40
  -3  -7   1   69.32    3.35
  -3  -7   1   71.20    3.31
  -3  -7   1   72.40    3.22
   2   7  -1  161.10    6.36
   2   7  -1  155.13    6.21
   2   7  -1  158.88    6.39
   2   7  -1  175.18    6.19
  -2  -7   1  152.18    6.17
  -2  -7   1  166.97    6.36
  -2  -7   1  157.90    5.93
  -2  -7   1  162.60    5.94
  -2  -7   1  158.98    6.24
   1   7  -1   37.16    2.28
   1   7  -1   36.33    2.45
   1   7  -1   37.44    2.63
   1   7  -1   33.50    2.29
  -1  -7   1   38.45    2.62
  -1  -7   1   36.86    2.13
  -1  -7   1   35.88    2.39
  -1  -7   1   35.11    2.44
  -1  -7   1   38.07    2.73
   0   7  -1  121.80    5.07
   0   7  -1  126.29    4.87
   0   7  -1  114.78    4.90
   0   7  -1  118.47    5.04
   0  -7   1  121.06    5.16
   0  -7   1  124.98    4.77
   0  -7   1  112.59    5.09
   0  -7   1  128.97    5.71
   0  -7   1  125.37    5.17
  -1   7  -1   53.91    2.94
  -1   7  -1   51.04    2.80
  -1   7  -1   52.35    2.91
  -1   7  -1   51.06    3.01
  -1   7  -1   49.46    2.25
   1  -7   1   53.95    2.69
   1  -7   1   54.15    3.10
   1  -7   1   57.29    3.17
   1  -7   1   53.76    3.04
   1  -7   1   54.08    3.75
  -2   7  -1    3.45    1.29
  -2   7  -1    1.93    1.08
  -2   7  -1    2.93    1.04
  -2   7  -1    3.37    1.15
   2  -7   1    3.16    0.96
   2  -7   1    1.17    1.17
   2  -7   1    3.51    1.78
   2  -7   1    2.19    1.22
   2  -7   1    1.99    1.03
  -3   7  -1   62.37    3.33
  -3   7  -1   66.21    3.22
  -3   7  -1   63.65    3.43
  -3   7  -1   74.26    3.64
   3  -7   1   70.43    3.53
   3  -7   1   68.90    4.83
   3  -7   1   65.48    4.16
   3  -7   1   65.97    3.21
   3  -7   1   63.14    3.91
  -4   7  -1   36.48    2.18
  -4   7  -1   36.36    2.44
  -4   7  -1   35.20    2.53
   4  -7   1   37.61    2.46
   4  -7   1   36.58    4.08
   4  -7   1   37.73    2.61
   4  -7   1   37.99    2.92
  -5   7  -1  159.03    6.35
  -5   7  -1  161.19    5.98
  -5   7  -1  162.83    5.94
   5  -7   1  172.05    8.63
   5  -7   1  174.22    7.23
  -6   7  -1    8.77    1.22
   6  -7   1   10.45    1.95
   6  -7   1   14.37    3.09
   6  -7   1    8.66    1.46
   7  -7   1    1.92    2.20
   7  -7   1   -1.33    1.38
   8  -7   1    2.62    1.60
   8  -7   1    1.44    1.63
   8  -7   1   -1.30    2.51
   9  -7   1   34.31    3.24
   9  -7   1   34.72    3.60
   9  -7   1   27.45    4.25
  10  -7   1    4.80    3.23
  10  -7   1   11.32    2.75
  15   6  -1   17.14    2.08
  15   6  -1   14.92    2.75
  15   6  -1   12.08    2.57
  14   6  -1    3.78    2.10
  14   6  -1   11.10    2.41
  14   6  -1    8.52    1.74
  13   6  -1    3.49    1.98
  13   6  -1    6.00    2.03
  12   6  -1    7.17    2.27
  12   6  -1   11.63    2.20
  12   6  -1   12.36    1.83
  11   6  -1  105.32    5.21
  11   6  -1  100.19    4.54
  11   6  -1  107.68    5.51
  11   6  -1  107.66    4.86
  11   6  -1   98.44    4.80
  10   6  -1   35.08    3.30
  10   6  -1   38.24    2.75
  10   6  -1   35.19    2.78
  10   6  -1   35.87    2.43
  10   6  -1   36.11    3.59
 -10  -6   1   35.39    2.35
   9   6  -1    1.99    1.39
   9   6  -1    3.36    1.47
   9   6  -1    1.20    1.41
   9   6  -1    2.70    1.05
   9   6  -1    2.44    1.22
  -9  -6   1    1.58    0.95
   8   6  -1    0.10    1.32
   8   6  -1    0.61    1.26
   8   6  -1    1.10    0.92
   8   6  -1    0.84    1.02
   8   6  -1    1.86    1.19
  -8  -6   1    0.95    0.89
   7   6  -1   58.96    3.00
   7   6  -1   68.06    3.52
   7   6  -1   62.43    3.41
   7   6  -1   60.08    3.26
   7   6  -1   61.24    3.19
  -7  -6   1   52.81    2.52
  -7  -6   1   58.39    2.44
  -7  -6   1   57.48    2.72
   6   6  -1  196.13    7.19
   6   6  -1  195.83    7.29
   6   6  -1  186.06    7.03
   6   6  -1  195.71    7.03
   6   6  -1  183.10    7.26
  -6  -6   1  184.50    6.59
  -6  -6   1  185.24    6.49
  -6  -6   1  175.50    6.61
   5   6  -1   55.49    2.75
   5   6  -1   53.51    3.10
   5   6  -1   55.94    2.81
   5   6  -1   60.32    3.00
   5   6  -1   58.28    3.00
  -5  -6   1   54.48    2.63
  -5  -6   1   52.62    2.57
  -5  -6   1   49.62    2.58
   4   6  -1  165.05    6.18
   4   6  -1  165.97    5.98
   4   6  -1  169.28    6.27
   4   6  -1  170.00    6.32
   4   6  -1  154.48    6.35
  -4  -6   1  155.35    5.91
  -4  -6   1  157.10    5.85
  -4  -6   1  157.29    5.60
  -4  -6   1  162.72    5.93
   3   6  -1   86.83    3.85
   3   6  -1   95.29    3.91
   3   6  -1   94.77    4.02
   3   6  -1   88.03    4.09
  -3  -6   1   90.44    3.63
  -3  -6   1   87.10    3.78
  -3  -6   1   86.31    3.63
  -3  -6   1   89.75    3.66
  -3  -6   1   86.50    3.78
   2   6  -1  251.05    8.85
   2   6  -1  233.93    8.71
   2   6  -1  255.02    8.66
   2   6  -1  244.27    8.88
  -2  -6   1  247.19    8.49
  -2  -6   1  237.95    8.70
  -2  -6   1  245.58    8.83
  -2  -6   1  240.63    8.45
  -2  -6   1  232.99    8.66
  -2  -6   1  257.68    8.80
   1   6  -1    2.50    1.00
   1   6  -1    3.70    0.90
   1   6  -1    3.20    0.97
   1   6  -1    3.09    0.92
  -1  -6   1    4.87    1.12
  -1  -6   1    2.77    1.07
  -1  -6   1    3.27    1.12
  -1  -6   1    4.29    1.17
  -1  -6   1    3.84    0.88
   0   6  -1  290.92   10.30
   0   6  -1  297.09   10.39
   0   6  -1  296.49   10.39
   0   6  -1  297.56   10.18
   0  -6   1  305.15   11.00
   0  -6   1  293.42   10.51
   0  -6   1  290.00   10.51
   0  -6   1  298.21   10.20
   0  -6   1  311.85   10.60
  -1   6  -1    5.50    1.16
  -1   6  -1    4.71    1.07
  -1   6  -1    4.44    1.02
  -1   6  -1    4.21    0.94
  -1   6  -1    4.94    0.67
   1  -6   1    5.68    1.25
   1  -6   1    5.09    1.08
   1  -6   1    6.22    0.96
   1  -6   1    4.58    1.26
   1  -6   1    4.77    1.08
  -2   6  -1    2.31    1.06
  -2   6  -1    1.37    0.97
  -2   6  -1    3.76    1.04
  -2   6  -1    2.62    0.94
   2  -6   1    1.73    0.95
   2  -6   1    2.98    0.87
   2  -6   1    2.24    1.01
   2  -6   1    1.53    1.52
   2  -6   1    3.41    1.16
  -3   6  -1   39.06    2.25
  -3   6  -1   38.28    2.43
  -3   6  -1   39.37    2.36
   3  -6   1   41.64    2.56
   3  -6   1   43.26    3.89
   3  -6   1   44.14    2.72
   3  -6   1   38.78    2.33
  -4   6  -1  125.24    5.09
  -4   6  -1  124.59    4.91
  -4   6  -1  125.05    4.77
   4  -6   1  131.99    5.55
   4  -6   1  137.80    6.80
   4  -6   1  138.21    5.24
   4  -6   1  123.29    5.41
   4  -6   1  125.66    5.16
  -5   6  -1  127.53    4.55
  -5   6  -1  119.68    5.04
  -5   6  -1  126.88    4.69
   5  -6   1  132.32    5.49
   5  -6   1  134.16    6.58
   5  -6   1  144.44    7.31
   5  -6   1  136.59    5.84
   5  -6   1  142.54    5.38
  -6   6  -1    0.46    0.78
   6  -6   1   -0.14    1.20
   6  -6   1    1.32    1.93
   7  -6   1    0.76    2.17
   7  -6   1   -0.24    1.01
   7  -6   1    0.50    1.33
   8  -6   1   18.37    2.30
   8  -6   1   14.56    3.10
   9  -6   1   66.07    6.47
   9  -6   1   56.02    3.83
   9  -6   1   69.32    4.76
  10  -6   1    1.92    1.47
  10  -6   1   -0.75    1.84
  10  -6   1   -2.30    2.37
  11  -6   1    6.21    3.53
  11  -6   1    9.40    2.06
  11  -6   1    5.04    3.28
  15   5  -1    6.10    2.31
  15   5  -1    6.21    2.16
  15   5  -1    8.47    1.76
  14   5  -1    0.06    0.95
  14   5  -1    0.32    1.71
  14   5  -1    0.02    1.93
  14   5  -1    0.86    1.20
  13   5  -1    0.38    1.12
  13   5  -1   -0.06    1.71
  13   5  -1   -0.21    1.71
  13   5  -1   -0.49    1.12
  12   5  -1   30.33    2.91
  12   5  -1   28.64    2.51
  12   5  -1   30.99    2.49
  12   5  -1   28.23    2.68
  12   5  -1   26.56    2.81
  11   5  -1  157.21    6.79
  11   5  -1  142.35    5.72
  11   5  -1  131.88    5.73
  11   5  -1  157.42    6.52
  11   5  -1  146.82    6.02
  10   5  -1   21.19    2.47
  10   5  -1   18.44    1.85
  10   5  -1   22.17    2.28
  10   5  -1   27.93    2.80
  10   5  -1   23.42    1.93
  10   5  -1   21.13    2.19
   9   5  -1   23.12    1.88
   9   5  -1   17.73    2.10
   9   5  -1   22.52    2.29
   9   5  -1   26.10    2.67
   9   5  -1   16.00    1.98
   9   5  -1   22.90    2.13
  -9  -5   1   20.31    1.85
   8   5  -1   53.94    2.74
   8   5  -1   55.36    3.07
   8   5  -1   56.80    3.20
   8   5  -1   50.91    3.31
   8   5  -1   55.24    2.96
  -8  -5   1   54.46    2.71
   7   5  -1  179.56    6.92
   7   5  -1  183.63    6.84
   7   5  -1  192.02    7.15
   7   5  -1  173.38    6.65
   7   5  -1  189.36    6.91
  -7  -5   1  169.81    5.55
  -7  -5   1  165.66    5.83
  -7  -5   1  163.00    6.06
   6   5  -1   34.77    2.33
   6   5  -1   31.51    2.20
   6   5  -1   30.34    1.91
   6   5  -1   33.13    2.11
   6   5  -1   28.74    2.24
  -6  -5   1   29.37    1.71
  -6  -5   1   32.58    1.85
  -6  -5   1   30.30    1.60
   5   5  -1  113.25    4.60
   5   5  -1  112.66    4.39
   5   5  -1  114.53    4.45
   5   5  -1  106.06    4.60
   5   5  -1  112.58    4.49
  -5  -5   1  108.32    4.25
  -5  -5   1  113.46    4.19
  -5  -5   1  109.61    4.29
   4   5  -1   27.55    2.28
   4   5  -1   31.65    2.08
   4   5  -1   29.40    2.03
   4   5  -1   29.15    1.98
   4   5  -1   30.05    1.90
  -4  -5   1   30.21    1.38
  -4  -5   1   29.75    1.89
  -4  -5   1   30.51    2.02
  -4  -5   1   31.41    1.89
   3   5  -1  116.47    4.72
   3   5  -1  105.45    4.44
   3   5  -1  116.24    4.49
   3   5  -1  119.30    4.34
   3   5  -1  115.53    4.57
  -3  -5   1  115.28    4.35
  -3  -5   1  111.13    4.34
  -3  -5   1  110.95    4.39
  -3  -5   1  119.47    4.19
  -3  -5   1  105.57    4.37
   2   5  -1  291.55    9.72
   2   5  -1  275.87    9.91
   2   5  -1  284.08    9.87
  -2  -5   1  285.04    9.60
  -2  -5   1  269.77    9.54
  -2  -5   1  283.92    9.77
  -2  -5   1  290.23    9.76
  -2  -5   1  288.22    9.90
  -2  -5   1  276.09    9.75
   1   5  -1  297.33   10.09
   1   5  -1  287.40    9.85
   1   5  -1  292.48   10.11
   1   5  -1  283.60   10.00
  -1  -5   1  290.84   10.15
  -1  -5   1  288.95    9.91
  -1  -5   1  290.42   10.15
  -1  -5   1  294.83   10.21
  -1  -5   1  303.03   10.36
  -1   5  -1    2.04    0.96
  -1   5  -1    1.42    0.87
  -1   5  -1    1.71    0.82
  -1   5  -1    1.23    0.78
   1  -5   1    2.30    1.14
   1  -5   1    3.37    0.79
   1  -5   1    1.43    0.87
   1  -5   1    2.27    0.95
   1  -5   1    1.72    0.79
  -2   5  -1   39.72    2.20
  -2   5  -1   42.19    2.32
  -2   5  -1   46.06    2.40
  -2   5  -1   47.93    2.46
   2  -5   1   45.11    2.51
   2  -5   1   51.35    3.29
   2  -5   1   48.78    2.28
   2  -5   1   46.70    2.49
   2  -5   1   40.06    2.47
  -3   5  -1    1.71    0.85
  -3   5  -1    2.90    0.82
  -3   5  -1    2.74    0.86
   3  -5   1    2.08    0.91
   3  -5   1    2.92    0.88
   3  -5   1    1.78    0.90
   3  -5   1    1.59    0.89
   3  -5   1    3.49    1.52
  -4   5  -1  212.15    7.41
  -4   5  -1  217.23    7.54
  -4   5  -1  213.80    7.72
   4  -5   1  221.91    8.33
   4  -5   1  234.50    8.40
   4  -5   1  237.45    8.13
   4  -5   1  228.85    8.17
   4  -5   1  220.09   10.35
  -5   5  -1   37.18    1.65
  -5   5  -1   37.92    2.23
  -5   5  -1   37.12    1.77
   5  -5   1   42.11    3.94
   5  -5   1   42.98    2.68
   5  -5   1   40.22    2.56
   5  -5   1   41.42    2.34
  -6   5  -1   21.65    1.65
   6  -5   1   21.35    3.00
   6  -5   1   23.53    2.10
   6  -5   1   23.94    1.79
   6  -5   1   22.87    2.19
   6  -5   1   27.37    2.38
   7  -5   1   22.15    2.26
   7  -5   1   16.78    2.67
   7  -5   1   24.16    2.34
   8  -5   1  127.78    7.53
   8  -5   1  125.34    5.56
   8  -5   1  122.84    6.06
   9  -5   1   56.52    3.62
   9  -5   1   77.52    9.23
   9  -5   1   61.50    4.54
  10  -5   1   11.65    2.47
  10  -5   1   15.56    2.11
  10  -5   1   16.21    3.39
  11  -5   1    9.06    3.49
  11  -5   1   10.90    1.92
  11  -5   1   13.56    2.69
  15   4  -1    2.04    1.81
  15   4  -1    0.66    2.11
  14   4  -1   -1.92    1.83
  14   4  -1    0.18    1.62
  13   4  -1   -0.66    1.16
  13   4  -1   -2.11    1.46
  13   4  -1    1.61    1.70
  13   4  -1    0.59    0.93
  12   4  -1   29.73    2.31
  12   4  -1   35.43    2.72
  12   4  -1   34.18    3.10
  12   4  -1   31.96    3.44
  12   4  -1   37.29    2.47
  12   4  -1   36.64    3.45
  11   4  -1   21.57    2.36
  11   4  -1   25.47    2.38
  11   4  -1   26.80    2.64
  11   4  -1   24.54    2.12
  10   4  -1   34.00    2.91
  10   4  -1   35.30    2.24
  10   4  -1   35.42    2.56
  10   4  -1   32.83    2.40
  10   4  -1   33.42    2.65
   9   4  -1  104.85    4.40
   9   4  -1  110.64    4.65
   9   4  -1  111.55    4.69
   9   4  -1  106.47    4.62
   9   4  -1  116.40    4.97
   8   4  -1   98.16    4.21
   8   4  -1  103.92    4.08
   8   4  -1   91.86    3.95
   8   4  -1   97.99    4.23
   8   4  -1  103.23    4.44
  -8  -4   1   89.00    3.78
   7   4  -1  189.36    6.39
   7   4  -1  174.79    6.63
   7   4  -1  182.07    6.71
   7   4  -1  178.07    6.60
   7   4  -1  171.40    6.41
  -7  -4   1  163.12    5.97
   6   4  -1   32.99    2.18
   6   4  -1   38.10    2.13
   6   4  -1   38.29    2.28
   6   4  -1   33.89    1.71
   6   4  -1   33.82    1.91
  -6  -4   1   34.04    1.55
  -6  -4   1   31.99    1.85
  -6  -4   1   34.25    1.41
   5   4  -1  205.38    7.10
   5   4  -1  197.93    7.25
   5   4  -1  201.16    7.12
   5   4  -1  198.59    6.98
   5   4  -1  190.14    7.16
  -5  -4   1  194.77    6.44
  -5  -4   1  182.24    6.51
  -5  -4   1  186.65    6.58
   4   4  -1   12.13    1.41
   4   4  -1   14.22    1.38
   4   4  -1   13.44    1.35
   4   4  -1   12.83    1.48
   4   4  -1   11.70    1.31
  -4  -4   1   12.70    1.25
  -4  -4   1   14.27    1.46
  -4  -4   1   13.28    1.38
   3   4  -1   91.22    3.68
   3   4  -1   95.52    3.57
   3   4  -1   94.98    3.68
   3   4  -1   93.26    3.80
   3   4  -1   86.13    3.58
  -3  -4   1   80.06    3.34
  -3  -4   1   90.25    3.42
  -3  -4   1   85.96    3.39
   2   4  -1    3.53    0.83
   2   4  -1    3.55    0.85
   2   4  -1    2.21    0.83
   2   4  -1    3.00    0.78
  -2  -4   1    1.83    0.70
  -2  -4   1    2.63    0.67
  -2  -4   1    2.42    0.75
  -2  -4   1    2.49    0.81
  -2  -4   1    1.67    0.77
   0   4  -1  486.51   16.08
  -1   4  -1   19.84    2.28
  -1   4  -1   20.79    1.61
  -1   4  -1   20.48    1.61
   1  -4   1   20.10    1.41
   1  -4   1   20.22    1.64
   1  -4   1   23.06    1.86
   1  -4   1   21.40    2.20
   1  -4   1   18.88    1.65
  -2   4  -1   10.43    1.19
  -2   4  -1   10.95    1.12
  -2   4  -1   11.05    1.26
   2  -4   1   12.66    1.31
   2  -4   1   11.14    1.22
   2  -4   1   11.12    1.17
   2  -4   1    7.72    1.41
   2  -4   1    9.17    1.17
  -3   4  -1  357.07   11.89
  -3   4  -1  356.47   11.95
   3  -4   1  359.56   12.61
   3  -4   1  380.69   12.52
   3  -4   1  372.67   13.48
   3  -4   1  373.43   12.50
   3  -4   1  376.32   12.64
  -4   4  -1  358.81   11.83
  -4   4  -1  352.91   11.73
   4  -4   1  383.13   13.08
   4  -4   1  390.91   12.94
   4  -4   1  387.15   13.14
   4  -4   1  400.78   14.24
   4  -4   1  370.45   13.11
   5  -4   1   41.22    2.42
   5  -4   1   38.26    2.46
   5  -4   1   40.25    2.16
   5  -4   1   39.96    2.33
   5  -4   1   50.28    5.70
   6  -4   1   21.72    2.04
   6  -4   1   17.67    2.42
   6  -4   1   21.30    1.65
   6  -4   1   22.79    2.17
   6  -4   1   23.34    1.90
   7  -4   1   17.02    2.14
   7  -4   1   17.20    1.96
   7  -4   1   17.00    1.33
   7  -4   1   10.88    2.27
   7  -4   1   14.52    1.72
   7  -4   1   17.69    2.23
   8  -4   1   59.73    3.93
   8  -4   1   56.33    3.46
   8  -4   1   59.51    3.29
   8  -4   1   61.78    5.13
   8  -4   1   56.77    3.43
   9  -4   1    0.30    1.69
   9  -4   1    0.38    2.29
   9  -4   1   -0.26    1.14
  10  -4   1   48.18    3.21
  10  -4   1   47.51    4.02
  11  -4   1   19.01    2.92
  11  -4   1   13.19    3.31
  11  -4   1   16.45    2.03
  12  -4   1    1.68    2.79
  12  -4   1    4.19    1.47
  12  -4   1    5.74    2.32
  15   3  -1   -3.34    1.76
  15   3  -1   -1.93    1.48
  14   3  -1    1.79    1.60
  14   3  -1   -2.89    1.79
  14   3  -1    1.85    1.77
  14   3  -1    1.72    2.01
  13   3  -1   11.58    2.25
  13   3  -1   10.85    1.76
  13   3  -1    6.40    2.18
  12   3  -1   42.57    4.02
  12   3  -1   47.57    2.53
  12   3  -1   42.80    2.41
  12   3  -1   49.86    3.07
  12   3  -1   48.51    3.74
  12   3  -1   44.71    2.83
  11   3  -1    0.78    1.46
  11   3  -1    2.74    1.05
  11   3  -1    1.49    1.20
  11   3  -1    1.27    1.58
  11   3  -1    0.81    0.91
  11   3  -1    3.94    1.00
  10   3  -1   36.11    2.27
  10   3  -1   38.16    3.04
  10   3  -1   35.30    2.51
  10   3  -1   36.86    3.03
  10   3  -1   31.14    2.21
   9   3  -1    9.78    1.26
   9   3  -1   12.18    1.69
   9   3  -1   10.64    1.64
   9   3  -1   11.35    1.47
   9   3  -1   11.10    1.32
   8   3  -1   63.10    3.03
   8   3  -1   64.70    3.33
   8   3  -1   55.09    2.71
   8   3  -1   66.31    3.27
   8   3  -1   59.31    2.92
   7   3  -1   35.42    1.91
   7   3  -1   37.57    2.24
   7   3  -1   37.20    2.35
   7   3  -1   36.86    2.16
   7   3  -1   35.27    2.10
  -7  -3   1   34.05    1.99
   6   3  -1  288.08    9.96
   6   3  -1  297.47   10.06
   6   3  -1  291.39    9.81
   6   3  -1  282.70    9.95
   6   3  -1  295.57    9.91
  -6  -3   1  268.80    9.21
   5   3  -1  351.53   12.28
   5   3  -1  380.74   12.33
   5   3  -1  366.50   12.08
   5   3  -1  361.96   12.35
   5   3  -1  368.95   12.29
  -5  -3   1  363.57   11.36
  -5  -3   1  341.61   11.27
  -5  -3   1  347.86   11.45
  -5  -3   1  337.83   11.59
   4   3  -1   96.27    3.64
   4   3  -1   92.39    3.89
   4   3  -1   89.84    3.47
   4   3  -1   91.96    3.58
   4   3  -1   90.37    3.28
  -4  -3   1   84.07    3.28
  -4  -3   1   82.58    3.21
  -4  -3   1   83.92    3.12
  -4  -3   1   90.17    2.99
   3   3  -1    1.19    0.57
   3   3  -1   -0.08    0.65
   3   3  -1    1.39    0.72
   3   3  -1    0.36    0.65
   3   3  -1    1.47    0.67
  -3  -3   1    0.17    0.59
  -3  -3   1    0.08    0.59
  -3  -3   1    0.85    0.56
  -3  -3   1    0.46    0.40
   2   3  -1   96.30    3.53
   2   3  -1   97.62    3.58
   2   3  -1   93.97    3.58
   2   3  -1   96.23    3.62
   2   3  -1   98.07    3.70
  -2  -3   1   95.30    3.55
  -2  -3   1   97.90    3.61
  -2  -3   1   99.29    3.60
  -2  -3   1   93.79    3.68
   1   3  -1  231.49    7.53
   1   3  -1  229.12    7.69
   1   3  -1  218.13    7.61
   1   3  -1  219.24    7.64
  -1  -3   1  220.08    7.52
  -1  -3   1  230.77    7.71
  -1  -3   1  218.22    7.63
  -1  -3   1  225.93    7.65
  -1  -3   1  230.40    7.52
   0   3  -1   12.45    1.02
   0   3  -1   13.17    1.29
   0   3  -1   12.31    1.16
   0   3  -1   13.50    1.14
   0  -3   1   14.54    1.34
   0  -3   1   12.53    1.15
   0  -3   1   13.17    1.46
   0  -3   1   12.82    0.97
  -1   3  -1    1.69    0.65
  -1   3  -1    1.53    0.59
  -1   3  -1    0.68    0.59
  -1   3  -1    1.06    0.61
   1  -3   1    2.11    0.57
   1  -3   1    0.78    0.64
   1  -3   1    0.17    0.56
   1  -3   1    1.58    0.66
   1  -3   1    1.77    0.96
  -2   3  -1   81.37    3.13
  -2   3  -1   74.62    2.99
  -2   3  -1   78.43    3.18
  -2   3  -1   77.45    3.05
   2  -3   1   75.98    3.19
   2  -3   1   81.95    3.22
   2  -3   1   76.06    3.30
   2  -3   1   83.94    3.87
   2  -3   1   81.15    3.12
  -3   3  -1  571.92   18.63
  -3   3  -1  568.16   18.57
  -3   3  -1  577.29   18.76
   3  -3   1  606.60   20.07
   3  -3   1  625.39   20.87
   3  -3   1  623.50   19.99
   3  -3   1  594.83   20.06
  -4   3  -1  164.34    5.87
  -4   3  -1  165.46    5.48
   4  -3   1  181.67    6.56
   4  -3   1  183.67    7.44
   4  -3   1  176.71    6.43
   4  -3   1  173.12    6.44
   4  -3   1  190.75    6.36
  -5   3  -1   48.24    2.21
   5  -3   1   51.84    2.50
   5  -3   1   48.75    2.78
   5  -3   1   53.94    2.53
   5  -3   1   48.50    3.60
   5  -3   1   53.93    2.36
   6  -3   1   97.35    6.36
   6  -3   1   84.29    3.66
   6  -3   1   82.73    4.00
   6  -3   1   87.34    3.37
   6  -3   1   82.49    3.63
   7  -3   1   28.37    3.45
   7  -3   1   24.71    2.36
   7  -3   1   23.59    1.96
   7  -3   1   23.45    2.44
   7  -3   1   23.69    1.49
   7  -3   1   23.38    1.86
   8  -3   1   49.51    3.30
   8  -3   1   50.54    4.51
   8  -3   1   49.22    3.51
   8  -3   1   52.08    2.86
   9  -3   1   29.99    2.33
   9  -3   1   26.44    3.56
   9  -3   1   28.31    2.13
   9  -3   1   30.21    2.98
  10  -3   1   56.16    3.26
  10  -3   1   56.58    5.43
  10  -3   1   57.38    4.17
  11  -3   1    4.20    2.74
  11  -3   1    7.36    2.21
  12  -3   1   10.39    2.50
  12  -3   1    9.78    1.72
  12  -3   1    7.72    3.07
  14   2  -1    0.51    1.82
  14   2  -1   -2.21    2.16
  13   2  -1   32.01    4.09
  13   2  -1   35.43    2.79
  12   2  -1   32.99    2.40
  12   2  -1   35.89    3.55
  12   2  -1   36.31    3.92
  12   2  -1   34.09    2.63
  11   2  -1   11.13    1.13
  11   2  -1    7.06    1.78
  11   2  -1    8.60    1.17
  11   2  -1    9.73    1.55
  11   2  -1   10.93    1.58
  10   2  -1   39.94    3.07
  10   2  -1   37.53    3.35
  10   2  -1   39.81    2.44
  10   2  -1   35.98    2.15
  10   2  -1   39.02    2.52
  10   2  -1   37.97    2.08
  10   2  -1   39.68    3.13
   9   2  -1    6.55    1.53
   9   2  -1    4.24    0.92
   9   2  -1    5.38    1.13
   9   2  -1    5.80    1.54
   9   2  -1    4.29    1.02
   8   2  -1   66.09    2.97
   8   2  -1   68.91    3.09
   8   2  -1   67.93    3.02
   8   2  -1   72.62    3.58
   8   2  -1   73.13    3.76
   7   2  -1    2.45    1.02
   7   2  -1    1.74    0.75
   7   2  -1    1.71    0.93
   7   2  -1    1.73    0.68
   6   2  -1  318.84   11.07
   6   2  -1  332.93   11.33
   6   2  -1  340.39   11.44
   6   2  -1  341.49   11.12
   6   2  -1  322.01   11.01
  -6  -2   1  309.98   10.70
  -6  -2   1  319.76   10.89
   5   2  -1  341.71   11.31
   5   2  -1  329.18   11.04
   5   2  -1  327.15   11.15
   5   2  -1  337.08   11.15
   5   2  -1  337.38   11.31
  -5  -2   1  318.63   10.67
  -5  -2   1  312.73   10.61
   4   2  -1   18.03    1.26
   4   2  -1   18.76    1.40
   4   2  -1   14.73    1.27
   4   2  -1   15.39    1.10
  -4  -2   1   16.49    1.16
  -4  -2   1   15.92    1.24
  -4  -2   1   14.54    0.77
   3   2  -1  193.03    6.66
   3   2  -1  196.14    6.57
   3   2  -1  197.84    6.52
   3   2  -1  196.34    6.66
  -3  -2   1  189.94    6.30
  -3  -2   1  184.44    6.33
  -3  -2   1  187.46    6.21
  -1   2  -1   97.25    3.35
  -1   2  -1  100.82    3.65
  -1   2  -1  100.11    3.62
  -1   2  -1  112.62    3.61
  -1   2  -1  100.32    3.59
   1  -2   1   99.67    3.65
   1  -2   1  104.82    3.68
   1  -2   1  102.12    3.55
   1  -2   1   99.43    3.84
   1  -2   1  105.90    4.08
  -2   2  -1   72.81    2.69
  -2   2  -1   76.39    2.83
  -2   2  -1   72.75    2.72
   2  -2   1   77.92    2.95
   2  -2   1   74.64    2.91
   2  -2   1   74.60    2.92
   2  -2   1   79.63    2.95
   2  -2   1   83.98    3.54
  -3   2  -1  451.45   14.60
  -3   2  -1  447.70   14.31
  -3   2  -1  434.08   14.35
   3  -2   1  503.52   16.63
   3  -2   1  459.25   15.84
   3  -2   1  494.62   15.99
  -4   2  -1    1.42    0.60
   4  -2   1    1.01    0.91
   4  -2   1    0.77    0.37
   4  -2   1    3.43    0.72
   4  -2   1    1.23    1.00
   4  -2   1    1.24    0.64
   4  -2   1    0.43    0.61
   4  -2   1    2.07    0.51
   5  -2   1  319.40   11.47
   5  -2   1  299.29   10.34
   5  -2   1  295.57   10.32
   5  -2   1  301.45   10.70
   5  -2   1  318.74   10.15
   5  -2   1  311.12   10.24
   6  -2   1   32.49    3.03
   6  -2   1   30.95    1.65
   6  -2   1   30.81    1.55
   6  -2   1   28.33    1.76
   6  -2   1   28.01    1.74
   6  -2   1   28.78    1.65
   6  -2   1   29.67    2.33
   7  -2   1  102.53    4.20
   7  -2   1  104.58    4.83
   7  -2   1  112.46    4.86
   7  -2   1  106.35    3.95
   7  -2   1  102.18    4.22
   7  -2   1  109.29    4.09
   7  -2   1  109.75    3.94
   7  -2   1  113.90    6.41
   8  -2   1   16.83    1.70
   8  -2   1   14.45    1.59
   8  -2   1   21.48    2.27
   8  -2   1   14.22    2.37
   8  -2   1   17.03    1.32
   8  -2   1   17.37    2.11
   8  -2   1   16.58    1.57
   9  -2   1   40.49    2.38
   9  -2   1   43.88    2.05
   9  -2   1   38.16    2.25
   9  -2   1   44.19    3.37
   9  -2   1   42.13    2.48
   9  -2   1   43.15    4.28
  10  -2   1   31.37    3.14
  10  -2   1   33.79    1.64
  10  -2   1   25.83    1.79
  10  -2   1   33.08    4.34
  10  -2   1   31.47    2.12
  10  -2   1   30.39    2.28
  11  -2   1    2.11    2.23
  12  -2   1   -0.81    1.65
  12  -2   1   -2.58    2.12
  13  -2   1   16.98    2.79
  13  -2   1   13.70    3.45
  13  -2   1   11.68    2.86
  14   1  -1    9.37    1.72
  14   1  -1    8.24    1.60
  14   1  -1   10.46    2.40
  14   1  -1    2.44    2.68
  13   1  -1   10.69    2.77
  13   1  -1   17.37    2.03
  13   1  -1   19.17    2.98
  12   1  -1   -2.49    1.55
  12   1  -1   -0.56    1.12
  12   1  -1   -2.76    1.72
  11   1  -1   60.26    3.85
  11   1  -1   66.90    4.69
  11   1  -1   68.43    4.20
  11   1  -1   62.53    3.50
  11   1  -1   61.82    3.30
  10   1  -1   40.41    3.45
  10   1  -1   43.46    4.29
  10   1  -1   36.44    2.43
  10   1  -1   37.53    1.72
  10   1  -1   41.73    2.48
  10   1  -1   44.34    3.23
   9   1  -1    9.43    1.33
   9   1  -1   10.16    1.63
   9   1  -1    9.50    1.02
   9   1  -1    9.74    0.94
   9   1  -1   10.27    1.90
   9   1  -1    9.34    1.56
   9   1  -1   11.36    1.31
   8   1  -1   33.78    2.95
   8   1  -1   31.27    2.44
   8   1  -1   29.97    1.74
   8   1  -1   27.45    1.95
   8   1  -1   30.74    1.69
   8   1  -1   33.74    2.54
   8   1  -1   29.58    1.86
   7   1  -1   58.08    2.51
   7   1  -1   54.95    2.37
   7   1  -1   56.98    2.58
   7   1  -1   58.55    2.99
   7   1  -1   59.07    3.33
   6   1  -1  456.71   15.28
   6   1  -1  456.20   14.93
   6   1  -1  452.16   14.87
   6   1  -1  455.41   15.56
   6   1  -1  454.00   14.96
  -6  -1   1  437.75   14.97
   5   1  -1    3.09    0.66
   5   1  -1    2.69    0.94
   5   1  -1    1.92    0.77
  -5  -1   1    1.75    0.84
   4   1  -1    4.43    0.88
   4   1  -1    4.49    0.59
   4   1  -1    4.11    0.61
   4   1  -1    3.65    0.71
  -4  -1   1    4.71    0.88
  -4  -1   1    4.04    0.83
   3   1  -1   34.46    1.65
   3   1  -1   31.72    1.58
   3   1  -1   32.20    1.41
   3   1  -1   31.11    1.36
   3   1  -1   29.34    1.39
  -3  -1   1   33.33    1.59
  -3  -1   1   29.81    1.15
  -3  -1   1   29.88    1.14
  -3  -1   1   30.70    1.49
  -1   1  -1    3.71    0.42
  -1   1  -1    3.92    0.42
  -1   1  -1    4.60    0.53
   1  -1   1    3.67    0.44
   1  -1   1    3.16    0.42
   1  -1   1    4.26    0.52
   1  -1   1    3.64    0.44
  -2   1  -1  176.57    5.95
   2  -1   1  177.20    6.12
   2  -1   1  185.01    6.12
   2  -1   1  190.20    6.23
   2  -1   1  190.99    6.65
  -3   1  -1   44.23    1.86
   3  -1   1   45.69    2.47
   3  -1   1   44.79    1.85
   3  -1   1   41.01    1.71
   3  -1   1   41.41    1.68
   4  -1   1  456.42   15.18
   4  -1   1  478.30   16.00
   4  -1   1  474.05   15.39
   4  -1   1  460.69   15.14
   5  -1   1  262.37    8.65
   5  -1   1  258.81    9.56
   5  -1   1  248.79    8.59
   6  -1   1   24.87    1.63
   6  -1   1   24.35    2.51
   6  -1   1   24.22    1.48
   6  -1   1   23.68    1.41
   6  -1   1   24.66    1.99
   7  -1   1   93.78    3.69
   7  -1   1   93.64    3.74
   7  -1   1   99.16    4.88
   7  -1   1   97.10    5.03
   7  -1   1   96.44    3.64
   7  -1   1   97.52    4.35
   8  -1   1   16.81    1.84
   8  -1   1   18.46    1.34
   8  -1   1   16.75    1.53
   8  -1   1   18.30    2.66
   8  -1   1   17.08    1.52
   8  -1   1   20.74    2.13
   9  -1   1  139.60    5.39
   9  -1   1  134.65    5.38
   9  -1   1  154.05    7.16
   9  -1   1  140.68    5.61
   9  -1   1  149.84    6.24
   9  -1   1  140.72    5.45
  10  -1   1    2.52    1.19
  10  -1   1    7.59    1.17
  10  -1   1    6.41    2.16
  10  -1   1    6.34    1.09
  10  -1   1    5.94    1.83
  11  -1   1    1.54    1.62
  11  -1   1    0.06    0.94
  11  -1   1    0.24    0.76
  11  -1   1   -0.12    0.80
  11  -1   1    0.26    1.93
  12  -1   1   -0.87    2.06
  12  -1   1    0.12    1.62
  12  -1   1    1.15    0.79
  12  -1   1    1.77    1.08
  13  -1   1   20.27    3.60
  13  -1   1   27.79    3.22
  14   0  -1    5.96    2.37
  14   0  -1   -4.55    2.54
  13   0  -1   16.13    3.17
  13   0  -1   17.00    2.76
  13   0  -1   13.43    1.78
  13   0  -1    7.38    2.79
  12   0  -1    8.00    3.11
  12   0  -1    6.96    2.51
  12   0  -1    9.69    1.59
  11   0  -1   66.76    3.38
  11   0  -1   67.05    3.50
  11   0  -1   72.30    5.14
  11   0  -1   73.18    4.39
  10   0  -1   21.12    1.88
  10   0  -1   24.91    2.02
  10   0  -1   19.51    2.14
  10   0  -1   23.27    2.52
  10   0  -1   20.86    2.74
   9   0  -1    6.22    1.44
   9   0  -1    6.69    1.15
   9   0  -1    9.01    2.49
   9   0  -1    6.16    1.14
   9   0  -1    5.67    1.59
   8   0  -1    1.88    1.10
   8   0  -1    2.05    0.93
   8   0  -1    1.61    0.83
   8   0  -1   -0.34    1.06
   8   0  -1    0.40    1.32
   8   0  -1    1.57    0.50
   7   0  -1  304.83    9.97
   7   0  -1  300.09   10.54
   7   0  -1  295.54    9.83
   7   0  -1  306.84   10.67
   7   0  -1  314.07   11.24
   7   0  -1  281.77   10.27
   6   0  -1   83.84    4.05
   6   0  -1   81.92    3.14
   6   0  -1   76.29    3.48
   6   0  -1   77.85    2.99
   6   0  -1   85.02    3.64
  -6   0   1   74.66    3.70
   5   0  -1    6.22    1.01
   5   0  -1    8.75    0.95
   5   0  -1    8.17    1.39
   5   0  -1    6.62    0.68
   5   0  -1    9.18    0.99
  -5   0   1    4.01    1.03
   4   0  -1  128.03    5.06
   4   0  -1  127.69    4.55
   4   0  -1  129.00    4.48
   4   0  -1  133.27    4.81
  -4   0   1  116.33    4.94
   3   0   1   16.78    1.42
   3   0   1   18.05    1.08
   4   0   1   88.29    3.30
   4   0   1   86.81    3.42
   4   0   1   84.90    2.91
   4   0   1   90.79    3.79
   4   0   1   87.02    2.95
   5   0   1   12.55    0.79
   5   0   1   11.15    1.19
   5   0   1   13.77    1.81
   5   0   1    9.36    1.06
   5   0   1   11.58    0.91
   6   0   1    2.82    0.73
   6   0   1    4.59    1.07
   6   0   1    3.95    0.57
   6   0   1    2.31    1.10
   6   0   1    4.55    0.71
   7   0   1   18.82    1.92
   7   0   1   16.23    1.19
   7   0   1   19.03    2.38
   7   0   1   17.43    1.48
   7   0   1   17.33    1.52
   8   0   1  170.23    7.22
   8   0   1  158.90    6.31
   8   0   1  169.29    5.96
   8   0   1  167.59    6.99
   8   0   1  157.96    5.92
   8   0   1  167.23    5.84
   9   0   1  128.62    5.57
   9   0   1  123.72    5.23
   9   0   1  119.08    4.78
   9   0   1  136.37    6.40
   9   0   1  125.57    4.65
  10   0   1    1.36    1.11
  10   0   1    1.81    1.68
  10   0   1    2.04    1.44
  10   0   1    0.88    0.84
  10   0   1    0.47    0.74
  10   0   1    2.72    0.58
  11   0   1    1.11    1.55
  11   0   1    0.80    1.20
  11   0   1    0.48    0.97
  11   0   1    2.40    1.88
  11   0   1    0.79    0.80
  11   0   1    1.06    0.92
  12   0   1    4.02    1.19
  12   0   1    3.11    2.16
  12   0   1    4.11    1.19
  12   0   1    4.88    1.07
  12   0   1    4.86    1.93
  13   0   1   21.67    2.09
  13   0   1   26.25    3.05
  13   0   1   19.22    3.35
  13   0   1   23.58    2.25
  14   0   1   -2.87    1.59
  14   0   1   -0.09    1.23
  13  -1  -1   -6.14    2.31
  13  -1  -1    0.18    1.16
  13  -1  -1    0.21    1.91
  12  -1  -1   19.23    1.85
  12  -1  -1   15.13    3.19
  12  -1  -1   19.24    2.75
  12  -1  -1   23.59    3.31
  11  -1  -1   34.88    2.58
  11  -1  -1   36.53    3.57
  11  -1  -1   26.94    2.67
  11  -1  -1   38.95    4.56
  10  -1  -1    0.45    1.03
  10  -1  -1   -1.79    1.11
  10  -1  -1    0.29    1.47
  10  -1  -1    0.99    1.93
  10  -1  -1    1.33    0.92
   9  -1  -1    0.24    1.09
   9  -1  -1    0.87    0.89
   9  -1  -1    1.37    1.73
   9  -1  -1    1.29    1.49
   8  -1  -1  117.80    4.91
   8  -1  -1  115.05    4.71
   8  -1  -1  116.11    5.28
   8  -1  -1  122.06    4.68
   7  -1  -1  361.48   13.69
   7  -1  -1  390.11   14.08
   7  -1  -1  379.86   12.96
   7  -1  -1  389.94   12.88
   7  -1  -1  387.43   13.06
   6  -1  -1    0.38    1.06
   6  -1  -1    0.44    0.64
   6  -1  -1    2.03    0.75
   6  -1  -1    0.08    0.82
  -6   1   1    0.94    0.97
   5  -1  -1  176.94    6.98
   5  -1  -1  176.81    6.10
   5  -1  -1  171.10    6.23
   5  -1  -1  175.08    6.46
  -5   1   1  161.90    6.47
   4  -1  -1    3.64    0.83
   4  -1  -1    2.97    1.07
   4  -1  -1    4.38    0.81
   4  -1  -1    2.64    0.95
   4  -1  -1    4.22    0.73
  -4   1   1    2.01    0.91
   3  -1  -1  142.73    4.70
   3  -1  -1  142.47    5.17
   3  -1  -1  144.98    5.53
   3  -1  -1  141.23    5.03
   3  -1  -1  149.96    5.00
  -3   1   1  136.71    4.57
  -3   1   1  142.44    5.62
  -3   1   1  134.90    4.61
   2  -1  -1    1.64    0.81
   2  -1  -1    1.61    0.54
   2  -1  -1    1.76    0.49
   2  -1  -1    1.38    0.47
   2  -1  -1    2.08    0.27
  -2   1   1    1.84    0.42
  -2   1   1    2.33    0.71
  -2   1   1    2.56    0.56
  -2   1   1    2.24    0.27
  -2  -1  -1  156.60    5.16
   2   1   1  154.09    5.08
   3   1   1   42.33    1.75
   3   1   1   41.95    1.89
   5   1   1   17.17    1.68
   5   1   1   17.39    1.47
   6   1   1   25.72    1.16
   6   1   1   22.41    2.05
   6   1   1   23.56    1.77
   6   1   1   25.47    1.15
   7   1   1    3.31    1.03
   7   1   1    1.86    1.04
   7   1   1    2.64    0.62
   7   1   1    2.28    0.74
   8   1   1  279.14    9.95
   8   1   1  286.86   10.47
   8   1   1  280.02    9.65
   8   1   1  274.72    9.61
   8   1   1  266.23    9.28
   9   1   1   49.76    2.63
   9   1   1   50.28    3.16
   9   1   1   47.98    2.47
   9   1   1   51.50    2.37
   9   1   1   57.18    3.78
  10   1   1   10.15    1.20
  10   1   1   11.76    1.30
  10   1   1   10.81    2.05
  10   1   1    8.93    1.63
  10   1   1   10.57    1.40
  10   1   1    9.33    1.20
  10   1   1    9.40    1.57
  11   1   1   10.32    2.20
  11   1   1   10.11    1.05
  11   1   1   10.31    1.95
  11   1   1   10.70    1.14
  11   1   1    9.53    1.59
  11   1   1    9.35    1.24
  11   1   1   12.87    1.42
  12   1   1   24.82    3.14
  12   1   1   24.99    2.79
  12   1   1   23.54    2.62
  12   1   1   26.43    2.14
  12   1   1   26.54    1.91
  12   1   1   29.47    2.61
  13   1   1   16.82    3.05
  13   1   1   25.81    3.02
  13   1   1   21.90    2.43
  13   1   1   23.48    2.13
  14   1   1   -0.04    1.82
  14   1   1    0.38    1.09
  14   1   1   -3.44    2.05
  14   1   1    1.95    1.42
  13  -2  -1    1.15    1.23
  13  -2  -1   -0.66    1.94
  13  -2  -1   -6.35    2.39
  12  -2  -1   32.02    2.70
  12  -2  -1   25.43    2.99
  12  -2  -1   24.73    4.03
  11  -2  -1    7.54    2.18
  11  -2  -1   10.33    1.87
  11  -2  -1    9.79    1.19
  11  -2  -1    6.71    2.58
  10  -2  -1    0.92    1.50
  10  -2  -1    0.67    0.75
  10  -2  -1   -1.49    0.93
  10  -2  -1    0.60    1.11
  10  -2  -1   -0.39    1.99
   9  -2  -1    4.28    1.99
   9  -2  -1    6.45    1.61
   9  -2  -1    4.77    1.10
   9  -2  -1    5.37    1.24
   9  -2  -1    4.16    1.18
   8  -2  -1  102.16    5.12
   8  -2  -1  104.21    4.60
   8  -2  -1  106.21    4.45
   8  -2  -1  106.02    4.45
   8  -2  -1  109.72    5.99
   8  -2  -1  109.08    5.11
   7  -2  -1  124.35    4.84
   7  -2  -1  126.60    5.35
   7  -2  -1  120.17    4.84
   7  -2  -1  121.43    5.48
   7  -2  -1  121.38    4.78
   6  -2  -1   46.71    3.47
   6  -2  -1   45.57    2.33
   6  -2  -1   43.93    2.35
   6  -2  -1   45.72    2.75
   6  -2  -1   45.19    2.32
   6  -2  -1   45.02    2.92
   5  -2  -1  152.98    6.17
   5  -2  -1  160.44    6.10
   5  -2  -1  163.32    6.76
   5  -2  -1  161.37    5.77
   5  -2  -1  164.39    5.69
   5  -2  -1  157.13    5.81
  -5   2   1  154.42    6.43
   4  -2  -1   67.88    3.61
   4  -2  -1   69.04    2.68
   4  -2  -1   64.63    2.34
   4  -2  -1   63.93    2.74
   4  -2  -1   61.50    2.78
   4  -2  -1   64.94    3.19
  -4   2   1   57.61    3.25
  -4   2   1   59.58    2.16
   3  -2  -1  145.37    5.73
   3  -2  -1  141.99    4.74
   3  -2  -1  146.16    4.88
   3  -2  -1  135.64    5.06
   3  -2  -1  139.11    5.03
  -3   2   1  134.10    4.49
  -3   2   1  128.67    4.67
  -3   2   1  136.06    5.37
  -3   2   1  131.49    4.56
   2  -2  -1    1.06    0.77
   2  -2  -1    1.03    0.68
   2  -2  -1    0.27    0.39
   2  -2  -1    0.02    0.50
   2  -2  -1    0.84    0.38
   2  -2  -1    0.52    0.54
  -2   2   1    0.39    0.37
  -2   2   1    0.73    0.39
  -2   2   1    0.05    0.80
  -2   2   1    0.38    0.56
  -2   2   1    0.38    0.48
   0  -2  -1    5.24    0.77
   0  -2  -1    5.79    0.69
   0  -2  -1    3.64    0.71
   0   2   1    2.66    0.51
   0   2   1    5.02    0.73
   0   2   1    4.18    0.49
   0   2   1    3.57    0.54
   0   2   1    4.32    0.68
   0   2   1    4.07    0.64
  -1  -2  -1    2.49    0.47
  -1  -2  -1    3.54    0.49
  -1  -2  -1    1.52    0.46
  -1  -2  -1    2.63    0.53
   1   2   1    3.14    0.66
   1   2   1    2.38    0.43
   1   2   1    1.25    0.42
   1   2   1    1.41    0.44
  -2  -2  -1   60.71    2.10
  -2  -2  -1   58.42    2.15
  -2  -2  -1   56.83    2.12
  -2  -2  -1   60.61    2.31
   2   2   1   57.90    2.22
   2   2   1   65.03    2.21
   2   2   1   58.81    2.25
   2   2   1   62.62    2.40
   5   2   1    1.37    0.41
   5   2   1    0.61    0.70
   5   2   1    0.76    0.48
   5   2   1    1.84    0.70
   6   2   1    3.97    0.86
   6   2   1    2.03    0.83
   6   2   1    4.58    0.58
   6   2   1    4.20    0.53
   7   2   1   55.23    2.88
   7   2   1   51.62    2.13
   7   2   1   52.49    2.65
   7   2   1   49.96    2.08
   8   2   1  269.02    9.71
   8   2   1  253.57    8.91
   8   2   1  264.77    9.40
   9   2   1    5.67    1.43
   9   2   1    5.64    1.49
   9   2   1    5.90    0.91
   9   2   1    6.60    0.99
   9   2   1    6.25    1.09
  10   2   1   42.57    3.34
  10   2   1   41.33    2.29
  10   2   1   40.42    3.01
  10   2   1   37.97    2.23
  10   2   1   40.53    2.47
  10   2   1   39.49    2.23
  11   2   1   26.49    2.86
  11   2   1   23.77    3.10
  11   2   1   22.91    1.96
  11   2   1   21.11    1.79
  11   2   1   22.65    1.73
  11   2   1   25.08    2.57
  11   2   1   19.88    1.94
  12   2   1   67.73    4.20
  12   2   1   64.46    2.84
  12   2   1   62.39    3.12
  12   2   1   62.14    2.90
  12   2   1   61.51    3.22
  12   2   1   65.92    4.62
  13   2   1   12.27    2.35
  13   2   1    7.13    1.81
  13   2   1    8.92    1.71
  13   2   1    8.42    1.48
  13   2   1    6.37    2.24
  14   2   1   12.61    2.84
  14   2   1   18.33    2.51
  14   2   1   17.80    2.07
  14   2   1   16.62    2.67
  14   2   1   21.67    2.60
  12  -3  -1   41.72    4.13
  12  -3  -1   28.46    4.32
  12  -3  -1   38.46    3.04
  11  -3  -1   -1.48    2.84
  11  -3  -1   -0.38    1.18
  11  -3  -1   -0.91    1.66
  10  -3  -1    8.82    2.80
  10  -3  -1    8.75    2.13
   9  -3  -1    3.47    2.20
   9  -3  -1    2.34    1.71
   9  -3  -1    3.11    1.23
   8  -3  -1   80.36    3.84
   8  -3  -1   81.91    4.47
   8  -3  -1   83.04    5.34
   8  -3  -1   86.99    5.62
   8  -3  -1   75.12    3.71
   7  -3  -1   20.07    2.23
   7  -3  -1   18.07    1.75
   7  -3  -1   20.76    2.25
   7  -3  -1   20.22    1.94
   7  -3  -1   16.52    2.51
   7  -3  -1   17.33    1.31
   6  -3  -1   62.35    3.50
   6  -3  -1   65.24    2.52
   6  -3  -1   58.85    2.98
   6  -3  -1   63.72    3.05
   6  -3  -1   63.64    3.46
   5  -3  -1  134.32    6.14
   5  -3  -1  130.30    5.09
   5  -3  -1  135.06    4.59
   5  -3  -1  131.89    4.51
   5  -3  -1  134.37    5.09
   5  -3  -1  133.75    5.44
   4  -3  -1  191.46    6.55
   4  -3  -1  186.43    6.88
   4  -3  -1  197.53    7.80
   4  -3  -1  197.62    6.38
   4  -3  -1  194.12    7.12
   4  -3  -1  192.19    6.88
  -4   3   1  175.02    6.24
  -4   3   1  180.69    6.11
  -4   3   1  183.93    7.28
  -4   3   1  180.20    6.12
   3  -3  -1  211.73    6.81
   3  -3  -1  209.05    7.32
   3  -3  -1  207.28    7.46
   3  -3  -1  203.53    7.32
   3  -3  -1  214.42    8.11
  -3   3   1  200.28    7.69
  -3   3   1  201.84    6.95
  -3   3   1  196.71    6.84
  -3   3   1  202.18    6.78
   2  -3  -1  218.89    7.65
   2  -3  -1  220.52    7.46
   2  -3  -1  230.27    8.25
   2  -3  -1  223.46    7.72
   2  -3  -1  218.17    7.67
  -2   3   1  226.72    7.11
  -2   3   1  206.07    7.43
  -2   3   1  207.53    7.36
  -2   3   1  220.67    7.62
  -2   3   1  216.91    7.29
  -2   3   1  221.34    8.01
   1  -3  -1  401.38   13.64
  -1   3   1  368.05   12.64
  -1   3   1  395.30   12.59
  -1   3   1  386.97   12.70
   0  -3  -1    3.45    0.63
   0  -3  -1    2.69    0.62
   0  -3  -1    4.80    0.74
   0  -3  -1    3.57    0.88
   0   3   1    3.20    0.73
   0   3   1    4.07    0.76
   0   3   1    4.21    0.72
   0   3   1    2.32    0.62
   0   3   1    2.39    0.60
  -1  -3  -1   66.81    2.59
  -1  -3  -1   62.77    2.77
  -1  -3  -1   63.71    2.57
   1   3   1   62.53    2.55
   1   3   1   67.36    2.60
   1   3   1   62.65    2.54
   1   3   1   63.35    2.61
  -2  -3  -1   62.78    2.33
  -2  -3  -1   60.55    2.45
  -2  -3  -1   63.94    2.29
  -2  -3  -1   62.94    2.46
   2   3   1   61.59    2.54
   2   3   1   61.71    2.25
   2   3   1   60.26    2.45
   2   3   1   63.34    2.28
   2   3   1   64.95    2.52
  -4  -3  -1   15.36    1.05
  -4  -3  -1   16.31    0.89
  -4  -3  -1   14.53    0.74
   4   3   1   15.52    1.44
   4   3   1   13.99    1.03
   4   3   1   17.38    1.23
  -5  -3  -1   79.87    3.06
   5   3   1   82.79    3.27
   5   3   1   86.07    3.11
   5   3   1   86.00    3.57
   5   3   1   77.66    3.04
  -6  -3  -1    0.87    0.64
   6   3   1    3.10    0.83
   6   3   1    2.16    0.56
   6   3   1    1.79    0.70
   7   3   1  180.50    6.24
   7   3   1  180.28    6.39
   7   3   1  181.33    6.64
   7   3   1  188.30    6.67
   8   3   1   68.14    3.28
   8   3   1   65.10    2.87
   8   3   1   64.62    2.68
   8   3   1   68.36    3.31
   9   3   1   55.36    2.71
   9   3   1   56.78    2.89
   9   3   1   61.63    3.28
   9   3   1   55.12    2.51
   9   3   1   58.42    3.29
  10   3   1   20.81    2.09
  10   3   1   23.10    1.94
  10   3   1   19.78    1.84
  10   3   1   25.57    2.55
  10   3   1   20.81    1.67
  11   3   1   20.05    2.26
  11   3   1   16.45    1.84
  11   3   1   16.63    2.21
  11   3   1   18.86    1.97
  11   3   1   15.85    1.65
  11   3   1   21.29    1.83
  12   3   1   37.00    2.26
  12   3   1   31.66    3.81
  12   3   1   37.26    2.48
  12   3   1   35.24    2.52
  12   3   1   41.73    3.39
  12   3   1   36.18    2.34
  12   3   1   37.34    3.38
  13   3   1    9.13    2.23
  13   3   1   11.40    1.53
  13   3   1    9.23    2.18
  13   3   1    7.31    1.21
  13   3   1   12.94    2.27
  13   3   1    9.01    1.24
  14   3   1   46.09    4.09
  14   3   1   44.31    4.19
  14   3   1   51.41    3.75
  14   3   1   49.63    2.94
  14   3   1   59.82    4.14
  15   3   1    3.27    2.33
  15   3   1   12.12    1.97
  15   3   1    8.85    2.29
  15   3   1   11.74    2.36
  12  -4  -1   18.73    3.11
  12  -4  -1   11.13    2.00
  12  -4  -1    8.02    3.41
  11  -4  -1    2.35    2.94
  11  -4  -1    4.20    2.06
  11  -4  -1    4.90    1.60
  10  -4  -1   10.49    2.35
  10  -4  -1    8.38    1.71
   9  -4  -1   38.60    2.86
   9  -4  -1   31.72    3.08
   9  -4  -1   38.58    4.81
   8  -4  -1   65.40    4.15
   8  -4  -1   64.50    5.25
   8  -4  -1   69.72    3.65
   7  -4  -1    3.93    1.14
   7  -4  -1    5.66    1.62
   7  -4  -1    4.61    1.30
   7  -4  -1    2.40    1.87
   7  -4  -1    3.84    1.44
   6  -4  -1   88.52    4.34
   6  -4  -1   87.24    4.23
   6  -4  -1   89.49    5.38
   6  -4  -1   84.80    3.96
   6  -4  -1   85.18    3.91
   5  -4  -1    9.84    2.66
   5  -4  -1   16.26    1.73
   5  -4  -1   17.69    1.79
   5  -4  -1   16.22    1.67
  -5   4   1   15.36    1.13
  -5   4   1   14.42    1.21
  -5   4   1   14.26    1.06
   4  -4  -1   81.92    3.65
   4  -4  -1   85.79    4.64
   4  -4  -1   89.84    3.72
   4  -4  -1   85.19    3.80
   4  -4  -1   83.92    3.22
  -4   4   1   79.20    3.09
  -4   4   1   78.25    3.09
  -4   4   1   76.71    3.22
   3  -4  -1    1.81    0.87
   3  -4  -1    0.75    1.20
   3  -4  -1    1.17    0.66
   3  -4  -1    2.18    0.85
   3  -4  -1    1.22    0.78
  -3   4   1    0.67    0.65
  -3   4   1    0.72    1.02
  -3   4   1    0.70    0.61
  -3   4   1    1.40    0.76
  -2   4   1  855.76   28.48
   1  -4  -1  229.56    8.23
   1  -4  -1  240.75    8.11
   1  -4  -1  242.75    8.37
   1  -4  -1  241.66    8.71
   1  -4  -1  229.87    8.23
  -1   4   1  224.54    8.02
  -1   4   1  231.71    7.72
  -1   4   1  226.92    8.07
  -1   4   1  238.97    8.00
  -1   4   1  235.02    8.09
  -1   4   1  235.90    8.51
   0  -4  -1   10.77    1.03
   0  -4  -1    9.00    1.00
   0  -4  -1   11.01    1.33
   0  -4  -1    8.98    1.00
   0   4   1    9.84    1.19
   0   4   1   13.39    1.35
   0   4   1   11.38    1.34
   0   4   1   11.62    1.32
  -1  -4  -1   37.53    1.80
  -1  -4  -1   35.96    1.89
  -1  -4  -1   33.27    1.96
   1   4   1   34.71    1.95
   1   4   1   35.56    1.92
   1   4   1   36.57    1.85
   1   4   1   34.88    1.93
  -2  -4  -1  131.48    4.76
  -2  -4  -1  124.24    4.66
  -2  -4  -1  128.53    4.46
  -2  -4  -1  129.70    4.67
   2   4   1  139.84    4.95
   2   4   1  134.43    5.12
   2   4   1  138.41    4.81
   2   4   1  131.22    4.95
  -3  -4  -1  199.52    6.40
  -3  -4  -1  193.25    6.69
  -3  -4  -1  192.32    6.67
  -3  -4  -1  193.21    6.78
  -3  -4  -1  192.27    6.58
   3   4   1  199.96    6.66
   3   4   1  193.80    6.89
   3   4   1  202.71    6.98
   3   4   1  196.99    7.02
  -4  -4  -1   11.89    1.10
  -4  -4  -1    8.56    1.00
  -4  -4  -1    9.64    1.09
   4   4   1   10.39    1.19
   4   4   1   12.40    1.07
   4   4   1    9.16    1.04
  -5  -4  -1   45.67    1.81
  -5  -4  -1   46.54    2.02
   5   4   1   49.94    2.37
   5   4   1   54.54    2.49
  -6  -4  -1  136.28    4.89
   6   4   1  143.68    5.17
   6   4   1  148.60    5.27
   6   4   1  145.36    5.34
   6   4   1  143.40    5.63
  -7  -4  -1  434.15   14.44
   7   4   1  446.32   15.19
   7   4   1  455.69   15.79
   7   4   1  470.72   15.32
   7   4   1  471.66   15.46
   7   4   1  462.20   15.76
   8   4   1    1.07    1.07
   8   4   1    0.51    0.79
   8   4   1    0.85    0.67
   8   4   1    0.54    0.89
   8   4   1    1.29    0.99
   8   4   1    0.96    0.81
   9   4   1   75.34    3.97
   9   4   1   72.49    3.48
   9   4   1   71.16    3.10
   9   4   1   72.54    3.57
   9   4   1   74.34    3.31
   9   4   1   79.52    3.73
  10   4   1   14.55    1.60
  10   4   1   11.35    1.96
  10   4   1   14.16    2.11
  10   4   1   14.60    1.52
  10   4   1   13.59    1.65
  10   4   1   12.11    1.28
  11   4   1    6.88    1.30
  11   4   1    6.20    1.73
  11   4   1    7.25    1.14
  11   4   1    8.62    1.71
  11   4   1    6.76    1.49
  11   4   1    8.35    1.32
  12   4   1   -0.79    1.37
  12   4   1   -0.69    1.32
  12   4   1   -1.10    1.28
  12   4   1    0.55    0.96
  12   4   1    1.73    0.92
  12   4   1    0.47    0.97
  12   4   1   -0.42    0.97
  13   4   1   43.52    2.70
  13   4   1   51.11    3.77
  13   4   1   46.26    2.92
  13   4   1   50.66    2.84
  13   4   1   43.94    3.55
  13   4   1   49.10    3.87
  13   4   1   45.36    2.71
  14   4   1   22.40    2.86
  14   4   1   21.62    2.00
  14   4   1   21.86    2.92
  14   4   1   20.81    3.87
  14   4   1   23.52    2.09
  15   4   1   -4.24    1.66
  15   4   1   -1.30    1.54
  15   4   1   -1.05    1.21
  11  -5  -1   10.81    3.80
  11  -5  -1   17.64    3.02
  10  -5  -1   18.96    2.39
  10  -5  -1   18.17    2.78
  10  -5  -1   25.28    4.25
   9  -5  -1   60.29    4.70
   9  -5  -1   53.38    5.65
   9  -5  -1   54.56    3.61
   8  -5  -1   15.20    3.23
   8  -5  -1   18.89    2.51
   8  -5  -1   17.44    2.13
   7  -5  -1   84.17    4.53
   7  -5  -1   84.26    5.89
   7  -5  -1   76.66    4.68
   7  -5  -1   82.90    4.38
   6  -5  -1   47.02    3.01
   6  -5  -1   43.86    3.07
   6  -5  -1   49.04    2.89
   6  -5  -1   52.22    4.50
   5  -5  -1   15.25    1.78
   5  -5  -1   20.07    2.16
   5  -5  -1   16.91    1.95
   5  -5  -1   20.58    2.84
  -5   5   1   16.93    1.31
  -5   5   1   15.47    1.54
  -5   5   1   17.38    1.41
   4  -5  -1   33.78    2.28
   4  -5  -1   34.36    2.37
   4  -5  -1   31.57    2.32
  -4   5   1   31.93    1.93
  -4   5   1   32.28    1.90
  -4   5   1   33.29    2.08
   3  -5  -1   70.26    3.32
   3  -5  -1   72.54    4.19
   3  -5  -1   70.54    3.25
   3  -5  -1   66.22    3.26
  -3   5   1   68.91    3.43
  -3   5   1   70.70    3.15
  -3   5   1   68.31    3.01
   2  -5  -1  409.95   14.51
   2  -5  -1  428.78   14.53
   2  -5  -1  449.29   15.31
   2  -5  -1  429.73   14.39
   2  -5  -1  425.11   14.27
  -2   5   1  420.53   14.15
  -2   5   1  394.24   13.96
  -2   5   1  421.39   13.94
  -2   5   1  422.50   14.79
  -2   5   1  422.04   14.09
  -2   5   1  419.44   13.55
   1  -5  -1    4.86    1.18
   1  -5  -1    4.50    0.99
   1  -5  -1    6.34    0.96
   1  -5  -1    6.13    1.14
  -1   5   1    5.74    1.11
  -1   5   1    5.67    1.06
  -1   5   1    5.69    1.04
  -1   5   1    6.04    1.35
  -1   5   1    4.99    0.97
  -1   5   1    6.21    0.72
   0  -5  -1   13.64    1.40
   0  -5  -1   12.98    1.39
   0  -5  -1    8.19    1.13
   0  -5  -1   14.54    1.70
   0   5   1   14.09    1.43
   0   5   1   11.15    1.22
   0   5   1    8.68    1.14
   0   5   1   11.10    1.36
   0   5   1   11.72    1.35
   0   5   1   12.73    1.32
  -1  -5  -1   96.62    3.98
  -1  -5  -1   98.41    4.17
  -1  -5  -1   99.30    3.86
  -1  -5  -1  100.55    4.03
   1   5   1   98.90    4.03
   1   5   1   96.83    4.07
   1   5   1   96.05    3.96
   1   5   1  102.66    3.95
  -2  -5  -1  272.98    9.05
  -2  -5  -1  261.64    8.98
  -2  -5  -1  254.18    8.78
  -2  -5  -1  263.32    9.06
  -2  -5  -1  256.54    9.05
   2   5   1  248.94    9.07
   2   5   1  272.64    9.11
   2   5   1  264.26    9.22
   2   5   1  268.27    9.19
  -3  -5  -1    9.34    1.18
  -3  -5  -1    6.05    0.91
  -3  -5  -1    9.08    1.17
  -3  -5  -1    6.25    0.95
  -3  -5  -1    5.67    0.93
   3   5   1    4.37    1.03
   3   5   1    5.96    1.00
   3   5   1    8.19    1.11
   3   5   1    9.00    1.23
  -4  -5  -1  135.06    5.12
  -4  -5  -1  139.72    5.12
  -4  -5  -1  148.37    5.34
  -4  -5  -1  141.59    5.04
   4   5   1  140.76    5.61
   4   5   1  148.03    5.15
   4   5   1  146.34    5.44
   4   5   1  141.20    5.34
   4   5   1  151.15    5.55
  -5  -5  -1    8.86    0.91
  -5  -5  -1    8.54    1.00
  -5  -5  -1   10.25    0.96
   5   5   1   10.70    1.33
   5   5   1    9.42    1.12
   5   5   1    8.39    1.03
   5   5   1   10.48    1.14
   5   5   1   10.63    1.44
  -6  -5  -1   50.83    2.01
  -6  -5  -1   48.47    2.24
  -6  -5  -1   54.16    1.98
   6   5   1   48.62    2.78
   6   5   1   46.40    2.75
   6   5   1   51.54    2.39
   6   5   1   53.78    2.55
   6   5   1   50.67    2.48
  -7  -5  -1   59.79    2.62
   7   5   1   61.31    2.73
   7   5   1   58.74    3.25
   7   5   1   55.65    3.10
   7   5   1   60.93    2.98
   7   5   1   63.75    2.86
  -8  -5  -1   24.98    1.72
   8   5   1   27.25    2.24
   8   5   1   25.56    1.76
   8   5   1   24.97    2.26
   8   5   1   24.59    1.88
   9   5   1  158.19    6.11
   9   5   1  149.72    6.11
   9   5   1  155.59    6.46
   9   5   1  146.14    5.65
   9   5   1  149.55    5.76
  10   5   1   27.73    2.11
  10   5   1   28.83    2.65
  10   5   1   25.91    1.95
  10   5   1   29.94    2.72
  10   5   1   24.65    1.88
  10   5   1   27.51    2.86
  11   5   1   34.68    2.18
  11   5   1   31.41    2.37
  11   5   1   32.44    3.22
  11   5   1   36.19    2.41
  11   5   1   38.09    2.67
  11   5   1   37.61    3.10
  12   5   1    1.94    1.52
  12   5   1    2.02    0.91
  12   5   1    3.13    1.05
  12   5   1   -0.15    1.10
  12   5   1    1.20    1.49
  12   5   1    0.95    1.01
  13   5   1   30.46    2.70
  13   5   1   37.52    2.52
  13   5   1   41.45    2.67
  13   5   1   36.99    3.66
  13   5   1   32.16    2.74
  13   5   1   36.44    3.51
  14   5   1   -0.88    1.77
  14   5   1    1.59    1.82
  14   5   1    0.91    1.07
  14   5   1   -0.96    1.11
  15   5   1   -2.85    1.80
  15   5   1   -1.56    1.73
  11  -6  -1    2.17    3.40
  10  -6  -1    7.47    2.25
  10  -6  -1    4.22    3.12
  10  -6  -1    6.91    1.82
   9  -6  -1   19.38    2.46
   9  -6  -1   12.89    3.21
   9  -6  -1   16.89    2.57
   8  -6  -1    8.33    2.83
   8  -6  -1   12.59    2.65
   8  -6  -1   12.71    2.00
   7  -6  -1  137.57    5.98
   7  -6  -1  121.10    6.11
   7  -6  -1  133.34    7.70
   6  -6  -1   21.44    2.29
   6  -6  -1   27.38    2.66
   6  -6  -1   23.67    3.20
  -6   6   1   22.63    1.48
   5  -6  -1    0.35    1.71
   5  -6  -1    2.34    1.26
  -5   6   1    2.31    0.89
  -5   6   1    1.86    0.98
   4  -6  -1    1.55    1.44
   4  -6  -1    1.37    1.00
   4  -6  -1    1.63    1.17
   4  -6  -1    3.41    1.20
  -4   6   1    2.02    0.88
  -4   6   1    0.78    0.81
  -4   6   1    0.69    0.93
   3  -6  -1  130.32    5.22
   3  -6  -1  132.17    5.45
  -3   6   1  119.38    4.86
  -3   6   1  125.91    5.04
  -3   6   1  125.53    4.89
  -3   6   1  127.09    5.30
   2  -6  -1  126.16    5.04
   2  -6  -1  139.64    6.14
   2  -6  -1  124.30    5.24
   2  -6  -1  130.15    5.31
  -2   6   1  122.42    4.98
  -2   6   1  129.72    5.24
  -2   6   1  127.33    4.46
  -2   6   1  132.54    5.14
  -2   6   1  127.23    5.00
   1  -6  -1   19.36    1.93
   1  -6  -1   21.26    2.47
   1  -6  -1   21.09    1.69
   1  -6  -1   20.40    1.86
  -1   6   1   16.37    1.65
  -1   6   1   23.20    1.95
  -1   6   1   17.10    1.79
  -1   6   1   20.37    1.31
  -1   6   1   19.71    1.84
   0  -6  -1    4.27    1.02
   0  -6  -1    7.93    1.55
   0  -6  -1    6.92    1.06
   0  -6  -1    5.49    1.11
   0   6   1    4.94    1.00
   0   6   1    9.18    1.32
   0   6   1    6.83    0.91
   0   6   1    6.23    1.15
   0   6   1    7.26    1.18
  -1  -6  -1  223.41    8.17
  -1  -6  -1  224.36    7.97
  -1  -6  -1  225.68    8.18
  -1  -6  -1  235.05    8.43
   1   6   1  233.44    8.20
   1   6   1  232.00    8.05
   1   6   1  216.78    8.05
   1   6   1  221.93    8.14
  -2  -6  -1  434.96   14.41
  -2  -6  -1  416.09   14.03
  -2  -6  -1  418.05   14.34
  -2  -6  -1  428.26   14.37
  -2  -6  -1  421.14   14.22
   2   6   1  434.75   14.28
   2   6   1  416.74   14.39
   2   6   1  409.12   14.29
   2   6   1  431.75   14.41
  -3  -6  -1    0.90    0.72
  -3  -6  -1    0.51    0.82
  -3  -6  -1    0.31    0.79
  -3  -6  -1    0.35    0.76
  -3  -6  -1    0.69    0.90
   3   6   1    0.16    0.80
   3   6   1    1.72    0.92
   3   6   1   -0.32    0.95
   3   6   1    0.43    0.84
  -4  -6  -1  233.44    8.24
  -4  -6  -1  233.42    8.25
  -4  -6  -1  226.96    8.30
  -4  -6  -1  241.11    7.89
  -4  -6  -1  236.94    8.33
   4   6   1  246.22    8.67
   4   6   1  231.28    8.52
   4   6   1  241.81    8.77
   4   6   1  250.22    8.69
  -5  -6  -1    3.88    0.86
  -5  -6  -1    5.56    0.94
   5   6   1    3.21    1.17
   5   6   1    3.64    0.82
   5   6   1    3.29    0.96
   5   6   1    2.71    1.10
   5   6   1    2.44    0.88
  -6  -6  -1   90.22    3.40
  -6  -6  -1   86.70    3.51
  -6  -6  -1   86.43    3.44
   6   6   1   91.39    3.94
   6   6   1   86.43    4.13
   6   6   1   92.97    4.16
   6   6   1   92.67    3.84
   6   6   1   98.54    3.78
  -7  -6  -1   10.89    1.10
  -7  -6  -1   11.48    0.82
  -7  -6  -1   11.35    0.87
   7   6   1   11.76    1.66
   7   6   1   12.42    1.46
   7   6   1   15.01    1.54
   7   6   1   14.25    1.47
   7   6   1   13.71    1.69
  -8  -6  -1  164.08    5.97
   8   6   1  184.78    7.19
   8   6   1  183.44    6.76
   8   6   1  172.66    7.00
   8   6   1  169.98    6.55
   8   6   1  180.26    6.70
  -9  -6  -1   53.31    2.65
   9   6   1   56.98    3.65
   9   6   1   54.72    2.96
   9   6   1   61.33    3.31
   9   6   1   54.65    2.83
   9   6   1   55.99    3.34
  10   6   1   18.31    1.99
  10   6   1   17.95    1.79
  10   6   1   18.08    2.00
  10   6   1   18.85    2.11
  10   6   1   19.87    2.41
  11   6   1    1.27    1.11
  11   6   1    1.27    1.54
  11   6   1    2.14    0.97
  11   6   1    3.38    1.58
  11   6   1    3.02    1.22
  12   6   1   16.52    2.40
  12   6   1   17.56    1.89
  12   6   1   15.96    1.72
  12   6   1   18.30    2.29
  13   6   1   37.35    2.65
  13   6   1   39.57    3.56
  14   6   1    1.90    1.94
  14   6   1   -1.24    1.63
  14   6   1   -0.13    1.04
  15   6   1    0.04    1.92
  15   6   1   -0.35    1.06
  15   6   1    0.64    1.73
  10  -7  -1    1.99    3.26
  10  -7  -1    9.24    2.61
  10  -7  -1   13.67    2.58
   9  -7  -1    1.64    2.88
   9  -7  -1    6.36    2.33
   9  -7  -1    4.69    1.79
   8  -7  -1   31.76    3.14
   8  -7  -1   38.67    4.88
   8  -7  -1   36.52    3.83
   7  -7  -1   88.07    6.58
   7  -7  -1   83.17    4.72
   7  -7  -1   79.23    4.88
   6  -7  -1    3.31    1.58
   6  -7  -1    3.67    2.21
  -6   7   1    4.97    0.87
  -6   7   1    3.31    0.73
   5  -7  -1   -0.31    1.27
   5  -7  -1   -0.86    1.02
   5  -7  -1    1.42    2.11
  -5   7   1    0.20    0.82
  -5   7   1   -1.02    0.91
  -5   7   1   -0.26    0.83
   4  -7  -1   22.57    2.31
   4  -7  -1   19.64    2.81
  -4   7   1   21.80    1.95
  -4   7   1   21.55    2.12
  -4   7   1   21.33    1.84
   3  -7  -1  242.33    9.89
   3  -7  -1  313.93   11.92
   3  -7  -1  276.91   11.08
   3  -7  -1  251.95    9.58
  -3   7   1  264.48    9.44
  -3   7   1  260.21    9.30
  -3   7   1  266.38    9.69
  -3   7   1  245.69    9.23
   2  -7  -1    5.11    1.13
   2  -7  -1    1.99    1.21
   2  -7  -1    3.97    1.15
  -2   7   1    2.63    0.96
  -2   7   1    3.55    0.87
  -2   7   1    3.58    1.13
  -2   7   1    2.68    1.17
  -2   7   1    4.95    1.39
   1  -7  -1   84.00    3.70
   1  -7  -1   82.00    4.03
   1  -7  -1   94.57    4.79
   1  -7  -1   80.03    4.33
  -1   7   1   80.65    3.83
  -1   7   1   75.78    3.68
  -1   7   1   82.60    3.81
  -1   7   1   80.10    3.23
  -1   7   1   87.77    3.91
   0  -7  -1    3.99    1.16
   0  -7  -1    2.40    1.16
   0  -7  -1    2.19    1.15
   0  -7  -1    3.00    0.91
   0   7   1    1.03    1.01
   0   7   1    0.74    0.99
   0   7   1    1.14    0.96
   0   7   1    1.28    0.75
   0   7   1    2.17    1.00
  -1  -7  -1  175.31    6.86
  -1  -7  -1  188.06    6.94
  -1  -7  -1  178.17    6.65
  -1  -7  -1  182.10    7.18
   1   7   1  180.09    6.85
   1   7   1  174.66    6.90
   1   7   1  184.93    6.82
   1   7   1  189.10    7.00
  -2  -7  -1   88.63    3.98
  -2  -7  -1   86.03    3.67
  -2  -7  -1   84.90    3.85
  -2  -7  -1   81.68    3.78
  -2  -7  -1   81.91    3.47
   2   7   1   88.08    3.91
   2   7   1   84.08    3.95
   2   7   1   83.40    3.75
   2   7   1   82.66    3.79
  -3  -7  -1  140.30    5.60
  -3  -7  -1  150.22    5.54
  -3  -7  -1  140.46    5.27
  -3  -7  -1  143.61    5.51
  -3  -7  -1  141.31    5.58
   3   7   1  151.73    5.76
   3   7   1  143.94    5.89
   3   7   1  141.99    5.72
   3   7   1  153.22    5.89
  -4  -7  -1  137.31    5.40
  -4  -7  -1  141.55    5.18
  -4  -7  -1  145.27    5.13
  -4  -7  -1  128.05    5.33
  -4  -7  -1  138.54    5.39
   4   7   1  130.85    5.45
   4   7   1  147.80    5.62
   4   7   1  145.68    5.65
   4   7   1  137.01    5.70
  -5  -7  -1   16.83    1.64
  -5  -7  -1   17.90    1.68
  -5  -7  -1   18.22    1.10
  -5  -7  -1   17.47    1.64
   5   7   1   19.12    2.04
   5   7   1   17.69    1.73
   5   7   1   18.97    1.91
   5   7   1   14.35    1.62
  -6  -7  -1  130.00    4.97
  -6  -7  -1  138.61    5.07
  -6  -7  -1  131.75    5.11
   6   7   1  143.85    5.62
   6   7   1  131.57    5.42
   6   7   1  141.53    5.17
   6   7   1  141.24    5.77
   6   7   1  135.77    5.78
  -7  -7  -1   19.31    1.56
  -7  -7  -1   21.81    1.48
  -7  -7  -1   19.00    1.60
   7   7   1   16.77    1.91
   7   7   1   20.35    1.84
   7   7   1   19.16    1.99
   7   7   1   18.84    1.78
   7   7   1   12.47    1.84
  -8  -7  -1  120.92    4.64
   8   7   1  125.59    5.24
   8   7   1  134.54    5.80
   8   7   1  139.29    5.31
   8   7   1  133.59    5.44
   8   7   1  123.43    5.66
  -9  -7  -1   11.09    1.24
   9   7   1    9.69    1.84
   9   7   1   13.54    1.79
   9   7   1   12.16    1.73
   9   7   1   14.62    1.71
 -10  -7  -1    2.41    0.91
  10   7   1    0.54    0.94
  10   7   1    1.66    1.13
  10   7   1   -0.14    1.28
  10   7   1    0.89    1.44
  11   7   1    4.50    1.15
  11   7   1    4.63    1.36
  11   7   1    6.88    1.83
  11   7   1    6.18    1.98
  12   7   1  104.31    5.18
  12   7   1  103.24    5.73
  12   7   1  100.38    4.72
  13   7   1   16.10    2.63
  13   7   1   14.27    2.33
  13   7   1   20.18    2.28
  14   7   1    1.20    1.20
  14   7   1    1.28    1.82
  14   7   1    2.16    1.96
  15   7   1   -2.83    1.75
  15   7   1    2.82    2.12
  15   7   1    1.95    1.17
   9  -8  -1    0.00    1.50
   9  -8  -1   -1.86    1.72
   9  -8  -1   -3.13    2.76
   8  -8  -1   33.93    4.80
   8  -8  -1   47.29    4.33
   8  -8  -1   37.57    3.52
   7  -8  -1   12.62    3.20
   7  -8  -1   16.48    2.45
   7  -8  -1   11.59    2.19
   6  -8  -1    4.95    2.63
   6  -8  -1    5.35    1.81
  -6   8   1    4.62    0.72
  -6   8   1    4.68    0.86
  -6   8   1    5.60    0.96
   5  -8  -1    2.67    1.63
   5  -8  -1    5.06    2.26
  -5   8   1    2.46    1.20
  -5   8   1    4.57    1.22
  -5   8   1    3.32    1.09
   4  -8  -1  128.59    7.17
   4  -8  -1  115.27    5.21
   4  -8  -1  124.67    5.78
  -4   8   1  110.05    4.71
  -4   8   1  110.96    4.93
  -4   8   1  113.99    4.87
   3  -8  -1  155.31    6.55
   3  -8  -1  156.53    7.67
   3  -8  -1  139.36    5.97
  -3   8   1  140.05    6.15
  -3   8   1  142.39    5.79
  -3   8   1  138.51    5.67
   2  -8  -1   10.89    1.51
   2  -8  -1    9.95    1.89
   2  -8  -1    7.34    1.92
  -2   8   1    9.25    1.76
  -2   8   1    9.98    1.53
  -2   8   1    8.84    1.40
   1  -8  -1   54.86    4.09
   1  -8  -1   49.98    3.47
   1  -8  -1   53.75    3.32
   1  -8  -1   49.66    2.86
  -1   8   1   54.26    3.23
  -1   8   1   50.12    2.43
  -1   8   1   51.60    3.50
  -1   8   1   47.06    3.27
  -1   8   1   51.18    3.13
   0  -8  -1    3.56    1.12
   0  -8  -1    3.46    1.43
   0  -8  -1    5.22    1.13
   0   8   1    3.63    1.30
   0   8   1    4.63    1.31
   0   8   1    3.19    0.88
   0   8   1    1.85    1.23
  -1  -8  -1  222.44    8.18
  -1  -8  -1  228.40    8.54
  -1  -8  -1  230.15    8.88
  -1  -8  -1  220.41    8.47
   1   8   1  212.78    8.39
   1   8   1  236.29    8.54
   1   8   1  224.40    8.30
  -2  -8  -1    6.73    1.09
  -2  -8  -1    7.26    1.59
  -2  -8  -1    7.17    1.35
  -2  -8  -1    6.23    1.09
  -2  -8  -1    8.21    1.48
   2   8   1    6.24    1.26
   2   8   1    6.54    1.36
   2   8   1    6.35    1.46
  -3  -8  -1  326.20   11.32
  -3  -8  -1  337.25   11.75
  -3  -8  -1  316.72   11.67
  -3  -8  -1  321.27   11.52
  -3  -8  -1  352.67   11.74
   3   8   1  338.75   12.19
   3   8   1  348.49   12.05
   3   8   1  339.29   12.23
  -4  -8  -1   60.46    3.15
  -4  -8  -1   64.71    3.01
  -4  -8  -1   65.38    3.29
  -4  -8  -1   60.09    3.14
  -4  -8  -1   60.64    2.94
   4   8   1   63.46    3.46
   4   8   1   70.35    3.49
   4   8   1   60.69    3.98
  -5  -8  -1   74.10    3.53
  -5  -8  -1   73.03    3.36
  -5  -8  -1   83.95    3.64
  -5  -8  -1   69.14    3.03
  -5  -8  -1   70.58    3.56
   5   8   1   72.74    4.00
   5   8   1   81.08    4.12
   5   8   1   78.76    3.92
   5   8   1   76.31    3.88
  -6  -8  -1   23.65    1.96
  -6  -8  -1   23.90    1.98
  -6  -8  -1   23.30    1.89
   6   8   1   27.45    2.68
   6   8   1   27.71    2.43
   6   8   1   26.20    2.22
   6   8   1   28.98    3.03
  -7  -8  -1  149.72    5.61
  -7  -8  -1  146.95    5.77
  -7  -8  -1  155.03    5.67
   7   8   1  160.74    5.86
   7   8   1  149.53    6.59
   7   8   1  163.68    6.63
   7   8   1  164.70    6.44
   7   8   1  147.46    6.19
  -8  -8  -1  104.06    4.07
  -8  -8  -1   98.54    3.83
  -8  -8  -1   96.93    3.94
   8   8   1  109.38    5.18
   8   8   1  107.81    4.83
   8   8   1   96.35    4.55
   8   8   1  110.48    4.44
  -9  -8  -1    0.37    0.82
   9   8   1    0.11    0.95
   9   8   1   -0.12    1.15
   9   8   1    0.06    1.12
   9   8   1   -0.73    1.31
 -10  -8  -1    0.17    0.77
  10   8   1    1.13    1.22
  10   8   1    0.60    1.26
  10   8   1    2.41    1.64
  11   8   1   13.13    1.93
  11   8   1   15.11    2.53
  11   8   1   13.83    1.92
  12   8   1   51.06    3.53
  12   8   1   48.58    3.63
  12   8   1   58.08    4.34
  13   8   1   -0.55    1.75
  13   8   1   -0.35    1.23
  13   8   1    1.17    1.67
  14   8   1   13.54    1.95
  14   8   1   12.31    2.49
  14   8   1   14.50    2.46
  15   8   1    4.75    2.26
  15   8   1    3.86    1.98
  15   8   1    6.40    1.48
   8  -9  -1   31.12    4.98
   8  -9  -1   39.48    3.97
   8  -9  -1   36.56    3.62
   7  -9  -1   -0.77    1.95
   7  -9  -1   -1.04    2.85
   7  -9  -1   -0.61    1.67
   6  -9  -1    3.87    2.73
   6  -9  -1    1.32    1.75
  -6   9   1    3.48    0.67
  -6   9   1    2.98    0.90
   5  -9  -1    5.89    1.88
   5  -9  -1    4.47    2.71
  -5   9   1    3.78    1.03
  -5   9   1    3.99    2.07
  -5   9   1    4.16    1.21
   4  -9  -1  107.30    6.82
   4  -9  -1  101.85    5.40
  -4   9   1   93.40    4.23
  -4   9   1   90.77    4.38
  -4   9   1   91.22    4.48
   3  -9  -1   27.12    3.05
   3  -9  -1   28.45    2.68
   3  -9  -1   31.18    4.17
  -3   9   1   26.95    2.57
  -3   9   1   23.10    2.55
  -3   9   1   27.07    2.67
  -3   9   1   25.00    2.25
   2  -9  -1  158.13    6.87
   2  -9  -1  165.47    7.91
   2  -9  -1  144.95    6.17
  -2   9   1  141.21    6.08
  -2   9   1  153.89    6.76
  -2   9   1  151.55    6.37
   1  -9  -1   75.91    4.35
   1  -9  -1   81.93    5.17
   1  -9  -1   74.21    3.72
  -1   9   1   75.85    4.10
  -1   9   1   70.51    3.14
  -1   9   1   73.95    4.03
  -1   9   1   72.84    3.79
  -1   9   1   70.05    3.95
   0  -9  -1   51.74    3.06
   0  -9  -1   58.13    4.24
   0  -9  -1   64.89    3.77
   0   9   1   49.35    3.40
   0   9   1   53.82    3.39
   0   9   1   53.22    2.76
   0   9   1   57.80    3.44
   0   9   1   51.70    3.16
  -1  -9  -1   72.11    4.00
  -1  -9  -1   71.75    4.35
  -1  -9  -1   70.48    3.84
   1   9   1   72.05    3.95
   1   9   1   66.65    3.86
   1   9   1   71.18    3.49
   1   9   1   73.78    3.88
   1   9   1   68.36    3.68
  -2  -9  -1   60.45    3.66
  -2  -9  -1   56.62    3.42
  -2  -9  -1   50.51    3.21
  -2  -9  -1   51.28    2.87
  -2  -9  -1   53.77    3.03
   2   9   1   52.76    3.23
   2   9   1   51.54    3.12
   2   9   1   52.12    3.40
   2   9   1   56.54    3.41
  -3  -9  -1  134.15    5.47
  -3  -9  -1  132.93    5.75
  -3  -9  -1  127.95    5.64
  -3  -9  -1  129.99    5.27
  -3  -9  -1  144.97    5.82
   3   9   1  134.00    5.76
   3   9   1  137.66    5.60
   3   9   1  123.42    5.52
   3   9   1  129.57    5.76
  -4  -9  -1    3.64    1.12
  -4  -9  -1    3.12    1.20
  -4  -9  -1    5.56    1.19
  -4  -9  -1    3.59    1.21
   4   9   1    4.23    1.36
   4   9   1    5.22    1.36
   4   9   1    4.27    1.81
   4   9   1    2.12    1.34
  -5  -9  -1    6.23    1.29
  -5  -9  -1    6.42    1.38
  -5  -9  -1    4.18    1.21
  -5  -9  -1    4.55    1.07
  -5  -9  -1    7.47    1.52
   5   9   1    8.73    1.57
   5   9   1   10.41    2.04
   5   9   1    5.44    1.55
   5   9   1    3.29    1.65
  -6  -9  -1    8.75    1.38
  -6  -9  -1    9.28    1.48
  -6  -9  -1   10.21    1.48
   6   9   1    8.56    2.14
   6   9   1    8.83    1.75
   6   9   1   10.72    1.89
  -7  -9  -1  327.75   10.89
  -7  -9  -1  290.91   10.85
  -7  -9  -1  304.32   10.68
   7   9   1  342.54   12.38
   7   9   1  329.27   12.92
  -8  -9  -1   23.26    1.90
  -8  -9  -1   24.98    1.91
  -8  -9  -1   24.04    2.03
   8   9   1   24.25    2.54
   8   9   1   25.26    2.07
   8   9   1   30.27    2.80
  -9  -9  -1   12.19    1.35
  -9  -9  -1   11.95    1.28
  -9  -9  -1   10.61    1.19
   9   9   1   12.36    1.94
   9   9   1   14.93    2.24
   9   9   1   14.02    1.59
 -10  -9  -1    1.81    0.91
  10   9   1    0.43    1.72
  10   9   1    0.83    1.21
  10   9   1    2.58    1.45
 -11  -9  -1   20.34    1.87
  11   9   1   24.98    3.08
  11   9   1   25.79    2.76
  11   9   1   24.86    2.57
  12   9   1   26.70    2.72
  12   9   1   25.23    2.74
  13   9   1    7.18    1.77
  13   9   1    8.89    1.77
  13   9   1    9.07    2.53
  14   9   1   11.10    1.94
  14   9   1   10.17    2.51
  14   9   1   14.30    2.11
  15   9   1    6.37    1.65
  15   9   1    4.66    2.42
  15   9   1    9.72    1.93
   7 -10  -1    1.13    1.77
   7 -10  -1    4.39    2.02
   7 -10  -1    0.06    3.06
   6 -10  -1    6.55    1.99
   6 -10  -1    4.07    2.04
   6 -10  -1    3.07    2.94
   5 -10  -1    5.65    3.11
   5 -10  -1   12.17    2.38
  -5  10   1    9.19    1.59
  -5  10   1    9.55    1.35
   4 -10  -1   47.45    5.46
   4 -10  -1   44.74    3.95
  -4  10   1   41.40    2.74
  -4  10   1   37.37    2.91
  -4  10   1   42.76    3.11
   3 -10  -1    3.20    2.47
   3 -10  -1    3.39    1.83
  -3  10   1    3.29    1.47
  -3  10   1    1.85    1.39
   2 -10  -1   89.82    5.10
   2 -10  -1   87.33    5.94
  -2  10   1   80.09    4.39
  -2  10   1   77.23    4.30
  -2  10   1   85.87    4.65
   1 -10  -1   48.39    4.47
   1 -10  -1   43.47    3.66
  -1  10   1   44.46    3.42
  -1  10   1   44.24    3.34
  -1  10   1   44.40    2.35
  -1  10   1   38.24    3.59
   0 -10  -1   37.39    3.29
   0 -10  -1   33.06    3.77
   0 -10  -1   33.81    2.54
   0  10   1   33.72    3.00
   0  10   1   26.90    2.21
   0  10   1   35.94    3.08
  -1 -10  -1    0.63    1.07
  -1 -10  -1    1.67    1.46
  -1 -10  -1    2.19    1.60
   1  10   1    1.30    1.45
   1  10   1    0.05    1.00
   1  10   1    1.17    1.50
  -2 -10  -1  278.26   10.57
  -2 -10  -1  307.52   11.14
  -2 -10  -1  309.20   11.40
  -2 -10  -1  280.09   10.49
   2  10   1  289.87   10.79
   2  10   1  297.96   11.19
   2  10   1  302.26   11.00
  -3 -10  -1   53.83    3.54
  -3 -10  -1   51.46    3.30
  -3 -10  -1   43.59    3.35
   3  10   1   47.59    3.44
   3  10   1   54.03    3.43
  -4 -10  -1   13.00    1.52
  -4 -10  -1   11.01    1.82
  -4 -10  -1   13.79    2.13
  -4 -10  -1   13.71    1.74
   4  10   1   13.02    2.17
   4  10   1   15.74    2.13
  -5 -10  -1   14.83    1.70
  -5 -10  -1   14.38    1.62
  -5 -10  -1   12.35    1.69
  -5 -10  -1   17.97    2.09
   5  10   1   20.90    2.49
   5  10   1   17.29    2.25
  -6 -10  -1   30.73    2.45
  -6 -10  -1   29.48    2.45
  -6 -10  -1   30.88    1.97
  -6 -10  -1   30.86    2.61
   6  10   1   32.67    3.09
   6  10   1   32.84    2.97
  -7 -10  -1   88.33    3.95
  -7 -10  -1   84.97    4.10
   7  10   1   97.08    4.97
   7  10   1   98.78    5.10
  -8 -10  -1    0.61    1.04
  -8 -10  -1    0.51    1.02
  -8 -10  -1   -0.64    0.91
   8  10   1   -0.70    1.31
   8  10   1    1.10    1.55
  -9 -10  -1    9.03    1.25
  -9 -10  -1    9.47    1.30
  -9 -10  -1    8.35    1.31
   9  10   1   14.48    2.40
   9  10   1   11.38    2.06
 -10 -10  -1    6.19    1.11
  10  10   1    4.82    1.69
  10  10   1    8.00    1.38
  10  10   1    3.74    1.83
 -11 -10  -1   45.56    2.59
  11  10   1   54.51    3.11
  11  10   1   49.21    3.71
  11  10   1   50.91    4.37
  12  10   1    7.87    1.54
  12  10   1    4.49    2.25
  12  10   1    3.65    1.64
  13  10   1   20.42    2.16
  13  10   1   16.66    2.34
  13  10   1   20.42    3.06
  14  10   1    3.33    1.56
  14  10   1    4.81    1.46
  14  10   1    5.18    2.36
  15  10   1    2.19    1.51
  15  10   1    3.65    2.58
   6 -11  -1    9.34    3.59
   6 -11  -1   14.75    2.80
   6 -11  -1   12.08    2.46
   5 -11  -1   23.64    3.22
   5 -11  -1   20.05    3.89
  -5  11   1   23.59    2.30
   4 -11  -1   11.78    3.28
   4 -11  -1   10.80    2.50
  -4  11   1   12.93    2.02
   3 -11  -1   19.70    2.78
   3 -11  -1   26.33    6.03
  -3  11   1   23.54    2.62
   2 -11  -1   31.63    3.53
   2 -11  -1   35.32    4.73
  -2  11   1   28.30    3.06
  -2  11   1   33.31    3.35
   1 -11  -1    5.18    2.25
   1 -11  -1    8.36    2.23
  -1  11   1    6.51    1.78
  -1  11   1    7.27    1.08
  -1  11   1    7.23    1.10
  -1  11   1    7.49    2.05
   0 -11  -1   16.89    2.38
   0 -11  -1   12.93    2.53
   0  11   1   14.91    1.60
   0  11   1   14.73    2.16
   0  11   1   13.61    2.16
  -1 -11  -1   36.15    3.42
  -1 -11  -1   38.01    3.86
   1  11   1   34.64    2.56
   1  11   1   30.41    3.13
   1  11   1   35.46    3.23
  -2 -11  -1  237.01    9.39
  -2 -11  -1  224.73    9.59
   2  11   1  224.27    8.80
   2  11   1  232.37    9.08
   2  11   1  231.32    9.29
  -3 -11  -1   12.01    2.04
  -3 -11  -1   13.36    1.70
  -3 -11  -1   13.71    2.17
   3  11   1   14.24    2.19
   3  11   1   14.84    2.23
  -4 -11  -1    2.43    1.57
  -4 -11  -1    4.42    1.52
  -4 -11  -1    2.63    1.16
   4  11   1    3.26    1.64
   4  11   1    4.21    1.70
  -5 -11  -1    1.90    1.48
  -5 -11  -1    1.44    1.23
   5  11   1    2.98    1.52
   5  11   1    3.01    1.69
  -6 -11  -1   85.08    4.27
  -6 -11  -1   74.70    3.89
  -6 -11  -1   75.20    3.59
   6  11   1   86.79    4.80
   6  11   1   79.33    4.68
  -7 -11  -1   21.64    2.26
  -7 -11  -1   20.47    2.25
  -7 -11  -1   21.34    2.02
   7  11   1   22.94    2.68
   7  11   1   21.30    2.54
  -8 -11  -1   27.22    2.27
  -8 -11  -1   27.69    2.48
  -8 -11  -1   28.45    3.05
   8  11   1   34.10    3.57
   8  11   1   28.44    3.14
  -9 -11  -1   13.94    1.64
  -9 -11  -1   11.85    1.49
  -9 -11  -1   14.51    1.73
   9  11   1   20.29    2.70
   9  11   1   12.92    2.26
 -10 -11  -1   33.35    2.93
 -10 -11  -1   29.08    2.77
  10  11   1   35.93    3.41
  10  11   1   34.77    3.74
 -11 -11  -1   38.71    2.37
  11  11   1   31.15    3.54
  11  11   1   42.38    3.57
 -12 -11  -1    8.75    1.24
  12  11   1    7.41    2.00
  12  11   1   10.35    1.50
  12  11   1    9.21    2.44
  13  11   1   33.48    2.54
  13  11   1   24.44    3.30
  13  11   1   20.75    2.68
  14  11   1    1.89    2.20
  14  11   1    0.74    1.53
   5 -12  -1   18.99    4.53
   5 -12  -1   23.51    3.42
  -5  12   1   15.33    1.86
   4 -12  -1   -1.84    2.66
   4 -12  -1   -0.04    1.83
  -4  12   1    0.65    1.38
   3 -12  -1   62.59    6.30
   3 -12  -1   62.55    4.83
  -3  12   1   59.52    4.07
   2 -12  -1    7.34    3.30
   2 -12  -1   11.15    2.45
  -2  12   1    9.10    2.11
  -2  12   1   12.31    2.38
   1 -12  -1   -3.00    2.13
   1 -12  -1    0.71    1.83
  -1  12   1   -0.13    0.73
  -1  12   1    0.04    1.70
  -1  12   1    0.54    1.65
   0 -12  -1    1.19    1.81
   0 -12  -1    0.73    2.06
   0  12   1    0.36    1.62
   0  12   1    1.41    1.02
   0  12   1    0.25    1.68
  -1 -12  -1   65.92    4.53
  -1 -12  -1   56.75    4.83
   1  12   1   63.21    4.18
   1  12   1   55.33    4.03
   1  12   1   57.00    3.33
  -2 -12  -1   73.32    5.03
  -2 -12  -1   75.23    4.77
   2  12   1   71.48    4.45
   2  12   1   62.58    4.30
  -3 -12  -1    5.56    1.87
  -3 -12  -1    4.08    1.81
   3  12   1    4.28    1.81
   3  12   1    4.12    1.59
   3  12   1    4.89    1.84
  -4 -12  -1   19.76    2.41
  -4 -12  -1   15.98    2.34
   4  12   1   22.35    2.72
   4  12   1   21.79    2.89
  -5 -12  -1   36.20    3.28
  -5 -12  -1   29.65    2.59
  -5 -12  -1   29.27    2.86
   5  12   1   33.24    3.39
   5  12   1   34.49    3.45
  -6 -12  -1   63.92    3.48
  -6 -12  -1   59.02    3.58
  -6 -12  -1   72.19    4.11
   6  12   1   71.19    4.67
   6  12   1   75.62    4.68
  -7 -12  -1    0.08    1.36
  -7 -12  -1   -3.07    1.14
   7  12   1   -0.54    1.57
   7  12   1    0.91    1.70
  -8 -12  -1   19.93    2.50
  -8 -12  -1   18.99    2.18
  -8 -12  -1   16.17    1.87
   8  12   1   18.24    2.52
   8  12   1   18.41    2.58
  -9 -12  -1    1.60    1.08
  -9 -12  -1    3.17    1.32
   9  12   1    3.27    1.91
   9  12   1    1.98    1.82
 -10 -12  -1   17.82    1.74
 -10 -12  -1   18.73    1.93
 -10 -12  -1   20.71    2.01
  10  12   1   17.38    2.61
 -11 -12  -1   -0.98    0.89
  11  12   1    1.70    2.10
  11  12   1    2.73    1.84
  12  12   1   42.69    3.85
  12  12   1   42.98    4.52
  13  12   1   20.59    3.55
  13  12   1   17.97    3.00
  14  12   1    2.34    2.01
  14  12   1    2.47    1.75
   4 -13  -1   31.22    3.90
   4 -13  -1   27.79    5.00
  -4  13   1   26.89    2.90
   3 -13  -1   54.30    6.52
   3 -13  -1   59.78    4.99
  -3  13   1   63.37    4.85
   2 -13  -1    3.01    2.97
   2 -13  -1    5.78    2.31
  -2  13   1    9.21    2.31
   1 -13  -1    3.34    2.12
   1 -13  -1   -0.11    2.52
  -1  13   1    2.02    1.89
  -1  13   1    1.82    2.19
   0 -13  -1    0.68    1.98
   0 -13  -1    2.33    2.33
   0  13   1    0.98    0.92
   0  13   1    1.58    1.86
   0  13   1    1.07    1.78
   0  13   1    4.96    0.94
  -1 -13  -1   46.58    4.77
   1  13   1   38.48    2.89
   1  13   1   47.33    3.97
   1  13   1   48.43    4.01
  -2 -13  -1    5.34    2.10
  -2 -13  -1    6.44    2.29
   2  13   1    3.87    1.91
   2  13   1    6.21    2.08
   2  13   1    5.38    1.52
  -3 -13  -1   18.80    2.86
  -3 -13  -1   16.92    2.67
   3  13   1   19.44    2.89
   3  13   1   17.22    2.62
   3  13   1   19.74    2.35
  -4 -13  -1    2.11    1.78
  -4 -13  -1    3.50    1.79
   4  13   1    2.00    1.52
   4  13   1    2.09    1.89
   4  13   1    1.34    1.74
  -5 -13  -1   39.43    3.42
  -5 -13  -1   46.81    3.76
   5  13   1   44.41    3.96
   5  13   1   48.00    4.04
  -6 -13  -1   27.28    3.14
  -6 -13  -1   24.31    2.62
   6  13   1   32.38    3.56
   6  13   1   29.22    3.11
  -7 -13  -1   18.60    1.90
  -7 -13  -1   19.77    2.39
   7  13   1   22.41    2.83
   7  13   1   21.33    2.75
  -8 -13  -1   35.25    3.03
  -8 -13  -1   25.45    2.38
   8  13   1   34.41    3.41
   8  13   1   39.51    3.88
  -9 -13  -1    2.77    1.30
  -9 -13  -1    5.19    1.57
   9  13   1    4.41    2.26
   9  13   1    9.88    2.41
 -10 -13  -1   -0.43    1.02
 -10 -13  -1    4.04    1.31
  10  13   1    4.13    2.02
  10  13   1    2.14    2.05
  11  13   1    1.00    2.32
  12  13   1   29.60    3.37
  12  13   1   25.43    3.31
  13  13   1    4.63    1.93
  13  13   1    6.10    2.71
  14  13   1   -0.67    2.31
  14  13   1   -0.77    1.56
   3 -14  -1    9.02    4.73
   3 -14  -1   12.06    4.56
  -3  14   1    9.91    2.15
   2 -14  -1    5.72    3.43
   2 -14  -1    7.52    2.63
  -2  14   1    6.66    2.04
   1 -14  -1    7.49    3.21
   1 -14  -1    8.18    2.59
  -1  14   1    7.36    2.35
  -1  14   1    9.68    2.34
   0 -14  -1   32.59    4.23
   0 -14  -1   42.43    4.51
   0  14   1   33.96    3.49
   0  14   1   36.89    3.91
   0  14   1   29.63    2.19
  -1 -14  -1   35.86    4.94
  -1 -14  -1   41.43    4.30
   1  14   1   39.74    4.16
   1  14   1   31.76    3.29
   1  14   1   40.60    3.96
  -2 -14  -1    4.21    2.23
  -2 -14  -1   -0.90    2.14
   2  14   1    2.44    1.97
   2  14   1    2.58    1.36
   2  14   1    3.14    1.98
  -3 -14  -1    6.53    2.22
  -3 -14  -1    6.12    2.29
   3  14   1    6.82    2.32
   3  14   1    7.93    1.86
   3  14   1    7.72    2.14
  -4 -14  -1    2.61    1.96
  -4 -14  -1    0.83    1.81
   4  14   1    0.81    1.96
   4  14   1    2.84    2.01
   4  14   1    2.15    1.61
  -5 -14  -1   23.23    3.15
   5  14   1   32.76    3.62
   5  14   1   25.31    3.12
   5  14   1   25.09    3.01
  -6 -14  -1    2.44    1.53
  -6 -14  -1    3.21    1.83
   6  14   1    1.59    1.95
   6  14   1    3.34    2.17
  -7 -14  -1   47.11    3.74
  -7 -14  -1   39.49    2.74
   7  14   1   53.08    4.55
  -8 -14  -1   17.88    2.43
   8  14   1   21.22    3.13
   8  14   1   20.42    2.95
  -9 -14  -1    9.08    1.91
   9  14   1    6.54    2.26
   9  14   1    2.84    2.24
 -10 -14  -1    5.60    1.51
  10  14   1    4.43    2.50
  10  14   1    5.74    2.37
  11  14   1   15.78    2.78
  11  14   1   15.70    2.84
  12  14   1   17.06    2.87
  12  14   1   16.54    3.03
  13  14   1   -1.12    1.60
   1 -15  -1   -0.06    2.75
  -1  15   1    3.48    2.03
  -1  15   1    1.16    1.81
   0 -15  -1   28.47    4.38
   0 -15  -1   27.65    3.64
   0  15   1   29.41    3.51
   0  15   1   34.11    3.98
  -1 -15  -1   10.65    2.83
  -1 -15  -1    3.49    2.71
   1  15   1    7.28    2.37
   1  15   1    6.54    2.40
  -2 -15  -1   26.05    3.44
   2  15   1   25.64    3.21
   2  15   1   22.89    3.15
   2  15   1   22.26    2.62
  -3 -15  -1   10.77    2.80
  -3 -15  -1   17.21    2.99
   3  15   1   11.49    2.60
   3  15   1   17.08    2.92
   3  15   1   14.36    2.16
  -4 -15  -1    3.88    2.07
  -4 -15  -1    2.32    2.09
   4  15   1    3.86    1.68
   4  15   1    4.75    2.28
   4  15   1    4.53    2.25
  -5 -15  -1   11.71    2.43
  -5 -15  -1    8.52    2.27
   5  15   1   13.42    2.72
   5  15   1    9.84    2.67
   5  15   1   12.16    2.34
  -6 -15  -1   10.21    2.61
  -6 -15  -1   14.96    2.62
   6  15   1   14.39    2.65
   6  15   1   13.35    2.85
   6  15   1   14.88    2.84
  -7 -15  -1   48.56    4.02
  -7 -15  -1   34.35    2.81
   7  15   1   49.60    4.73
   7  15   1   50.72    4.56
   7  15   1   47.70    4.67
  -8 -15  -1    6.70    2.00
   8  15   1    4.56    2.24
   8  15   1    4.21    2.52
  -9 -15  -1    2.45    1.68
   9  15   1    1.71    2.04
   9  15   1   -2.12    2.19
 -10 -15  -1    1.17    1.40
  10  15   1    0.84    2.21
  10  15   1    3.88    2.24
 -11 -15  -1   28.23    2.38
  11  15   1   24.47    3.52
  11  15   1   30.50    3.67
  12  15   1    7.62    2.47
  12  15   1    8.71    4.04
  -1 -16  -1    1.34    2.54
   1  16   1   -2.36    1.79
   1  16   1   -0.95    1.97
  -2 -16  -1   38.69    4.58
  -2 -16  -1   27.23    4.00
   2  16   1   32.31    3.65
   2  16   1   40.51    4.55
   2  16   1   30.63    2.89
  -3 -16  -1    2.43    2.54
  -3 -16  -1   12.30    2.86
   3  16   1    8.24    2.61
   3  16   1    7.17    1.80
   3  16   1    7.18    2.57
  -4 -16  -1   -0.59    2.18
  -4 -16  -1    8.62    2.67
   4  16   1    6.40    2.39
   4  16   1    4.20    1.77
   4  16   1    4.56    2.44
  -5 -16  -1    0.52    1.99
   5  16   1    1.44    2.28
   5  16   1    3.93    2.44
  -6 -16  -1   21.92    3.02
  -6 -16  -1   13.06    2.44
   6  16   1   24.55    3.53
   6  16   1   23.46    3.15
   6  16   1   26.75    3.55
  -7 -16  -1   13.90    2.65
   7  16   1    8.90    2.40
   7  16   1   10.26    2.87
   7  16   1   11.07    2.68
  -8 -16  -1   -0.87    1.62
   8  16   1    0.33    2.04
   8  16   1    2.49    2.12
   8  16   1    4.37    2.57
  -9 -16  -1    0.68    1.56
   9  16   1    0.99    2.12
   9  16   1    0.88    2.29
   9  16   1   -0.39    1.93
 -10 -16  -1   16.26    2.29
  10  16   1   17.72    3.28
  10  16   1   19.82    3.48
 -11 -16  -1   28.34    2.61
  -5 -17  -1   -4.05    2.14
   5  17   1    4.64    1.92
   5  17   1    6.26    2.58
   5  17   1    5.88    2.54
  -6 -17  -1   29.35    3.61
  -6 -17  -1   17.07    2.84
   6  17   1   24.42    3.79
   6  17   1   21.30    3.08
   6  17   1   29.89    3.90
  -7 -17  -1    0.32    1.88
   7  17   1    0.11    2.07
   7  17   1    3.45    2.02
   7  17   1   -1.55    2.25
  -8 -17  -1   -0.09    1.72
   8  17   1    1.71    2.41
   8  17   1    2.56    2.16
  10  16  -2   -3.87    2.41
 -10 -16   2   -2.17    1.31
   9  16  -2   -2.05    2.17
   9  16  -2    1.00    2.17
  -9 -16   2    0.59    1.62
   8  16  -2    2.77    2.28
   8  16  -2   -0.66    2.05
  -8 -16   2    2.74    1.89
   7  16  -2   18.73    3.19
   7  16  -2   20.85    3.50
  -7 -16   2   15.16    2.67
   6  16  -2    1.76    2.22
   6  16  -2    2.43    2.22
   6  16  -2    3.06    1.84
  -6 -16   2    3.24    2.08
  -6 -16   2   -2.34    1.59
   5  16  -2   27.29    3.50
   5  16  -2   35.37    3.91
   5  16  -2   30.09    3.97
  -5 -16   2   33.59    3.91
  -5 -16   2   20.86    3.03
   4  16  -2   14.14    2.28
   4  16  -2   12.05    2.65
   4  16  -2   11.16    2.72
  -4 -16   2    8.88    2.62
  -4 -16   2   15.37    2.93
   3  16  -2    6.86    2.44
   3  16  -2   12.71    2.74
   3  16  -2    8.54    1.81
  -3 -16   2    8.41    2.74
  -3 -16   2    5.59    2.62
   2  16  -2    6.24    2.35
   2  16  -2    3.61    2.17
  -2 -16   2    5.06    2.90
  -2 -16   2    0.57    2.35
  11  15  -2   14.71    3.17
  11  15  -2    9.89    2.72
 -11 -15   2    9.75    1.77
  10  15  -2    7.70    2.90
  10  15  -2    6.81    2.65
 -10 -15   2   12.34    2.12
   9  15  -2    4.88    2.39
   9  15  -2    8.32    2.60
  -9 -15   2    6.34    1.90
   8  15  -2    5.72    2.51
   8  15  -2    7.39    2.60
  -8 -15   2    5.45    2.04
   7  15  -2   15.91    2.95
   7  15  -2   15.93    2.85
  -7 -15   2   13.69    1.89
  -7 -15   2   14.64    2.57
   6  15  -2    2.54    2.14
   6  15  -2    4.91    2.50
  -6 -15   2    3.30    2.11
  -6 -15   2    1.37    1.57
   5  15  -2   21.97    3.18
   5  15  -2   19.40    3.07
  -5 -15   2   21.68    3.05
  -5 -15   2   15.97    2.63
   4  15  -2    4.12    3.53
   4  15  -2    4.67    2.34
   4  15  -2    3.05    1.70
  -4 -15   2   -0.87    1.84
  -4 -15   2    6.90    2.50
   3  15  -2    6.52    2.35
   3  15  -2   10.41    2.00
  -3 -15   2   13.71    3.03
  -3 -15   2    5.13    2.38
   2  15  -2   -1.54    1.00
   2  15  -2   -1.03    1.83
   2  15  -2    1.46    2.18
  -2 -15   2   -2.12    2.07
  -2 -15   2    2.70    2.34
   1  15  -2   50.95    4.61
   1  15  -2   44.05    4.77
  -1 -15   2   43.97    5.40
  -1 -15   2   57.08    5.15
   0  15  -2   11.72    2.53
   0 -15   2    9.31    2.71
   0 -15   2    9.06    3.15
  12  14  -2   23.53    3.25
  12  14  -2   17.95    3.29
  11  14  -2   -0.29    2.16
  11  14  -2    0.33    1.88
 -11 -14   2    1.87    1.23
  10  14  -2   31.72    3.78
  10  14  -2   30.00    3.86
 -10 -14   2   28.46    2.88
   9  14  -2   16.84    2.95
   9  14  -2   15.80    2.94
  -9 -14   2   15.11    2.32
   8  14  -2   19.45    2.94
   8  14  -2   23.28    3.32
  -8 -14   2   20.01    2.69
   7  14  -2    1.88    2.22
  -7 -14   2    0.26    1.17
   6  14  -2   36.18    4.17
   6  14  -2   36.36    3.89
  -6 -14   2   23.70    2.84
  -6 -14   2   34.16    3.72
   5  14  -2    7.32    2.22
   5  14  -2    7.75    2.23
  -5 -14   2    5.59    1.88
  -5 -14   2   10.08    2.38
   4  14  -2    2.26    1.94
   4  14  -2   -0.95    1.91
  -4 -14   2    0.01    1.69
  -4 -14   2    0.04    1.87
   3  14  -2    2.64    1.58
   3  14  -2    5.69    2.27
   3  14  -2    4.16    2.02
  -3 -14   2    1.76    2.08
  -3 -14   2    4.07    2.19
   2  14  -2   17.19    2.70
   2  14  -2   17.01    2.11
   2  14  -2   17.29    2.77
  -2 -14   2   17.52    2.83
  -2 -14   2   13.18    2.91
   1  14  -2   72.21    4.75
   1  14  -2   67.84    3.61
   1  14  -2   76.11    5.13
  -1 -14   2   78.08    5.69
  -1 -14   2   79.26    9.01
   0  14  -2    0.23    1.76
   0  14  -2    4.48    2.07
   0 -14   2    4.55    2.36
   0 -14   2    2.53    2.63
  -1  14  -2    0.73    1.77
  -1  14  -2    3.56    1.76
   1 -14   2   -0.37    2.42
   1 -14   2    1.38    2.17
  -2  14  -2    1.13    1.58
   2 -14   2    0.37    2.89
   2 -14   2   -1.09    1.97
  13  13  -2    8.54    2.29
  13  13  -2    5.04    2.49
  12  13  -2   10.76    2.64
  12  13  -2   12.00    2.56
  11  13  -2    3.23    2.24
  11  13  -2    2.65    2.10
 -11 -13   2    3.63    1.19
  10  13  -2   14.10    2.88
  10  13  -2   12.51    2.65
 -10 -13   2   11.58    1.87
   9  13  -2   14.23    2.85
   9  13  -2   10.41    4.10
  -9 -13   2   13.93    2.11
   8  13  -2   29.16    3.50
   8  13  -2   20.98    3.33
  -8 -13   2   21.82    2.64
   7  13  -2    9.90    2.35
   7  13  -2    8.84    2.28
  -7 -13   2    5.05    1.24
  -7 -13   2    7.79    2.02
   6  13  -2   88.36    5.36
   6  13  -2   94.74    5.74
  -6 -13   2   75.50    4.18
  -6 -13   2   87.70    5.02
   5  13  -2   11.92    2.52
   5  13  -2    9.84    2.31
  -5 -13   2   13.19    2.35
   4  13  -2    1.04    1.73
   4  13  -2    2.33    1.80
  -4 -13   2    1.41    1.76
  -4 -13   2    0.22    1.55
   3  13  -2    1.29    1.77
   3  13  -2    4.26    2.02
  -3 -13   2    3.67    2.10
  -3 -13   2    3.62    1.95
   2  13  -2   62.40    4.28
   2  13  -2   58.20    4.00
   2  13  -2   61.62    4.53
   2  13  -2   56.83    3.70
  -2 -13   2   49.28    5.69
  -2 -13   2   52.94    4.66
   1  13  -2   32.96    2.54
   1  13  -2   34.24    3.26
   1  13  -2   35.50    3.73
  -1 -13   2   31.88    4.42
  -1 -13   2   36.18    3.97
   0  13  -2    7.04    3.36
   0  13  -2    2.94    1.85
   0  13  -2    2.88    0.97
   0  13  -2   -0.26    1.07
   0 -13   2    2.06    2.45
   0 -13   2   10.34    2.65
  -1  13  -2   10.20    2.22
   1 -13   2   11.47    2.61
   1 -13   2    8.25    2.94
  -2  13  -2   31.59    3.78
   2 -13   2   31.90    3.84
   2 -13   2   33.21    4.51
  -3  13  -2   36.51    3.35
   3 -13   2   24.09    4.17
   3 -13   2   34.08    3.82
  -4  13  -2    0.42    1.20
   4 -13   2   -1.78    3.42
   4 -13   2    1.41    2.11
  14  12  -2    7.81    2.28
  14  12  -2   13.55    1.80
  13  12  -2   17.21    3.11
  13  12  -2   16.94    2.88
  13  12  -2   28.67    2.70
  12  12  -2    3.02    2.44
  12  12  -2    1.98    2.30
  11  12  -2   21.64    3.41
  11  12  -2   22.97    3.13
 -11 -12   2   21.12    1.75
 -11 -12   2   17.52    1.68
  10  12  -2    2.64    2.14
  10  12  -2    3.37    1.92
 -10 -12   2    4.17    1.33
   9  12  -2    2.32    1.96
   9  12  -2    1.60    1.87
  -9 -12   2   -0.25    1.25
   8  12  -2    1.12    1.70
   8  12  -2    1.03    1.81
  -8 -12   2    2.28    1.51
   7  12  -2   52.48    4.15
   7  12  -2   51.09    4.15
  -7 -12   2   44.88    2.46
  -7 -12   2   48.42    3.56
   6  12  -2  109.52    5.94
   6  12  -2  105.69    5.63
  -6 -12   2  106.61    5.21
  -6 -12   2   85.87    4.31
   5  12  -2    4.82    1.96
   5  12  -2    3.89    2.02
  -5 -12   2    2.31    1.62
  -5 -12   2    2.92    1.42
   4  12  -2    1.59    1.75
   4  12  -2    2.26    1.68
  -4 -12   2    4.10    1.88
   3  12  -2   28.35    3.18
   3  12  -2   26.66    2.85
  -3 -12   2   25.27    2.82
  -3 -12   2   23.40    2.82
   2  12  -2   78.95    4.06
   2  12  -2   78.24    4.85
   2  12  -2   77.36    4.58
  -2 -12   2   79.30    5.23
  -2 -12   2   77.37    4.88
   1  12  -2    3.48    1.78
   1  12  -2    3.85    1.23
   1  12  -2    3.51    1.68
   1  12  -2    7.68    1.33
  -1 -12   2    3.72    1.88
  -1 -12   2    3.04    2.03
   0  12  -2   19.25    2.46
   0  12  -2   15.45    1.86
   0  12  -2   16.36    1.81
   0  12  -2   18.32    2.63
   0 -12   2   18.46    2.74
   0 -12   2   18.27    3.30
  -1  12  -2   12.75    2.27
  -1  12  -2   12.31    2.26
   1 -12   2    9.42    2.69
  -2  12  -2   51.78    3.90
  -2  12  -2   60.58    4.07
   2 -12   2   56.25    5.80
   2 -12   2   56.68    4.66
  -3  12  -2   26.03    2.86
   3 -12   2   25.63    4.33
   3 -12   2   29.94    3.63
  -4  12  -2   34.17    2.90
   4 -12   2   43.90    4.24
   4 -12   2   31.63    4.95
   5 -12   2   26.80    4.90
   5 -12   2   31.77    3.73
  14  11  -2   11.12    2.75
  14  11  -2    9.34    2.24
  14  11  -2   13.40    2.03
  13  11  -2   12.55    1.97
  13  11  -2   11.00    2.32
  13  11  -2   16.32    3.15
  12  11  -2   17.33    2.10
  12  11  -2   12.38    2.56
  12  11  -2   14.38    2.47
  11  11  -2   50.28    4.08
  11  11  -2   51.01    4.67
  11  11  -2   51.08    3.44
 -11 -11   2   42.60    1.98
  10  11  -2    4.51    1.48
  10  11  -2    2.49    2.00
  10  11  -2    1.61    1.69
 -10 -11   2    4.15    1.18
   9  11  -2    1.11    1.73
   9  11  -2    2.27    1.91
  -9 -11   2   -0.79    1.10
   8  11  -2   -0.21    1.51
   8  11  -2    1.76    1.59
  -8 -11   2    2.15    1.25
  -8 -11   2    0.51    1.25
  -8 -11   2   -0.58    1.38
   7  11  -2   68.42    4.53
   7  11  -2   68.66    4.46
  -7 -11   2   51.82    3.43
  -7 -11   2   61.17    3.67
   6  11  -2   17.91    2.27
   6  11  -2   20.54    2.66
  -6 -11   2   18.72    2.14
  -6 -11   2   18.47    2.23
  -6 -11   2   19.50    2.00
   5  11  -2    4.05    1.72
   5  11  -2    5.43    2.00
  -5 -11   2    6.50    1.73
  -5 -11   2    3.96    1.32
   4  11  -2   11.98    2.11
   4  11  -2   11.84    2.02
  -4 -11   2    9.75    1.82
  -4 -11   2   15.18    2.23
   3  11  -2   98.79    5.32
   3  11  -2  100.74    4.98
  -3 -11   2  100.56    5.27
   2  11  -2  101.86    5.05
   2  11  -2   98.10    5.31
  -2 -11   2  100.42    5.43
  -2 -11   2  108.75    5.83
   1  11  -2   15.36    2.12
   1  11  -2   12.71    1.63
   1  11  -2   12.73    1.62
   1  11  -2   15.34    2.32
  -1 -11   2   15.03    2.69
  -1 -11   2   12.98    2.18
   0  11  -2   26.83    2.09
   0  11  -2   28.62    3.03
   0  11  -2   27.83    3.06
   0  11  -2   29.98    2.40
   0 -11   2   34.35    3.54
   0 -11   2   30.53    4.04
  -1  11  -2    8.56    0.94
  -1  11  -2    5.42    0.98
  -1  11  -2    7.32    1.87
  -1  11  -2    6.64    1.81
   1 -11   2    7.56    2.13
   1 -11   2    8.61    2.66
  -2  11  -2   14.94    2.23
  -2  11  -2   20.08    2.43
   2 -11   2   18.73    3.51
   2 -11   2   14.59    2.46
  -3  11  -2    2.14    1.46
   3 -11   2    0.84    1.81
   3 -11   2   -2.31    2.11
  -4  11  -2   53.82    3.41
   4 -11   2   50.90    6.06
   4 -11   2   65.23    4.67
  -5  11  -2   20.10    2.60
   5 -11   2   21.16    2.93
   5 -11   2   22.23    4.44
   6 -11   2    1.48    3.03
   6 -11   2    3.62    2.05
  15  10  -2    0.06    1.56
  15  10  -2   -2.12    2.85
  15  10  -2    4.17    2.25
  14  10  -2    4.18    1.87
  14  10  -2    7.51    1.97
  14  10  -2    5.16    2.48
  13  10  -2   -0.74    1.49
  13  10  -2    3.83    1.70
  13  10  -2    1.45    2.25
  12  10  -2   31.97    3.47
  12  10  -2   32.97    3.48
  12  10  -2   40.30    3.41
  11  10  -2   48.95    3.95
  11  10  -2   59.72    5.20
  11  10  -2   61.10    3.78
  10  10  -2   11.70    1.88
  10  10  -2    8.04    2.09
  10  10  -2   10.12    2.20
 -10 -10   2    8.35    1.19
 -10 -10   2    7.33    1.14
   9  10  -2    1.58    1.31
   9  10  -2   -0.81    1.43
   9  10  -2    1.04    1.63
  -9 -10   2    0.26    1.03
  -9 -10   2    0.42    1.10
  -9 -10   2    1.42    1.08
   8  10  -2   35.15    3.51
   8  10  -2   31.88    3.20
  -8 -10   2   26.11    2.47
  -8 -10   2   29.61    2.49
  -8 -10   2   28.97    2.57
   7  10  -2   58.79    3.91
   7  10  -2   56.89    3.91
  -7 -10   2   50.76    3.18
  -7 -10   2   46.02    3.14
  -7 -10   2   55.62    3.32
   6  10  -2    1.41    1.56
   6  10  -2    0.50    1.46
  -6 -10   2    0.72    0.83
  -6 -10   2    1.14    1.33
  -6 -10   2   -0.48    1.28
  -6 -10   2    1.02    1.14
   5  10  -2   20.79    2.34
   5  10  -2   23.14    2.67
  -5 -10   2   16.26    2.05
  -5 -10   2   23.34    2.58
  -5 -10   2   20.11    2.13
   4  10  -2   21.69    2.54
   4  10  -2   15.85    1.98
  -4 -10   2   17.82    2.10
  -4 -10   2   15.04    1.75
  -4 -10   2   14.66    1.89
   3  10  -2  161.05    7.13
   3  10  -2  168.80    6.80
  -3 -10   2  159.53    6.81
  -3 -10   2  151.03    6.14
  -3 -10   2  156.44    6.74
  -3 -10   2  150.24    6.25
   2  10  -2   42.37    3.33
  -2 -10   2   42.91    3.62
  -2 -10   2   40.04    2.61
  -2 -10   2   42.59    3.34
   1  10  -2   96.78    4.96
   1  10  -2   92.58    4.63
  -1 -10   2   94.26    5.39
  -1 -10   2   85.81    4.10
  -1 -10   2   96.25    5.00
   0  10  -2   53.61    2.89
   0  10  -2   53.84    3.48
   0  10  -2   56.96    3.66
   0  10  -2   52.42    2.84
   0 -10   2   52.26    4.37
   0 -10   2   52.30    2.96
   0 -10   2   57.53    3.95
  -1  10  -2   23.30    2.74
  -1  10  -2   26.47    2.78
  -1  10  -2   27.23    1.70
  -1  10  -2   26.44    1.84
   1 -10   2   31.68    3.90
   1 -10   2   26.86    2.16
   1 -10   2   27.17    3.16
  -2  10  -2   20.73    2.36
   2 -10   2   17.97    2.46
   2 -10   2   16.64    1.69
   2 -10   2   14.14    2.70
  -3  10  -2   17.11    2.01
  -3  10  -2   18.59    2.18
   3 -10   2   16.31    3.08
   3 -10   2   19.70    2.70
   3 -10   2   17.54    1.89
  -4  10  -2   45.39    2.73
  -4  10  -2   45.98    3.11
   4 -10   2   52.55    4.11
   4 -10   2   48.29    7.44
  -5  10  -2    1.67    0.78
  -5  10  -2    3.40    1.06
   5 -10   2    3.79    2.92
   5 -10   2    0.99    1.77
   6 -10   2    3.23    1.89
   6 -10   2   -1.94    2.62
   7 -10   2   -0.57    2.98
   7 -10   2    6.14    2.09
  15   9  -2    4.30    1.96
  15   9  -2    1.35    2.31
  15   9  -2    2.42    1.60
  14   9  -2    3.77    2.41
  14   9  -2    4.93    1.98
  14   9  -2    0.42    1.46
  13   9  -2    3.06    1.78
  13   9  -2   -0.20    1.92
  13   9  -2    1.26    1.53
  12   9  -2   61.30    4.15
  12   9  -2   60.41    4.80
  12   9  -2   62.00    4.13
  11   9  -2   17.80    2.45
  11   9  -2   15.97    2.72
  11   9  -2   17.80    2.30
  10   9  -2    2.39    1.56
  10   9  -2    1.63    1.46
  10   9  -2    3.16    1.74
 -10  -9   2    2.23    0.65
 -10  -9   2    1.14    1.04
 -10  -9   2    2.89    0.70
   9   9  -2   14.01    2.37
   9   9  -2   16.25    2.26
   9   9  -2   16.08    2.32
  -9  -9   2   17.80    1.76
  -9  -9   2   14.21    1.71
  -9  -9   2   15.53    1.86
   8   9  -2  182.59    7.22
   8   9  -2  189.71    7.77
   8   9  -2  184.49    7.86
  -8  -9   2  158.87    6.60
  -8  -9   2  175.85    6.53
   7   9  -2  214.01    8.57
   7   9  -2  209.78    8.00
   7   9  -2  214.95    8.54
  -7  -9   2  184.90    7.36
  -7  -9   2  190.63    7.48
  -7  -9   2  202.37    7.47
   6   9  -2   33.74    2.93
   6   9  -2   27.85    2.81
  -6  -9   2   26.95    1.71
  -6  -9   2   30.35    2.50
  -6  -9   2   26.70    2.52
   5   9  -2   26.30    2.77
   5   9  -2   27.01    2.61
  -5  -9   2   24.08    2.40
  -5  -9   2   26.22    2.45
  -5  -9   2   22.24    1.96
  -5  -9   2   25.45    2.30
   4   9  -2   37.06    2.99
   4   9  -2   43.45    2.96
  -4  -9   2   31.97    2.60
  -4  -9   2   38.47    2.89
  -4  -9   2   42.05    2.73
  -4  -9   2   38.11    2.75
   3   9  -2   54.18    3.17
   3   9  -2   48.79    3.87
   3   9  -2   49.47    3.39
  -3  -9   2   44.04    3.10
  -3  -9   2   49.74    3.34
  -3  -9   2   51.78    3.25
  -3  -9   2   42.09    2.93
   2   9  -2   34.22    2.90
   2   9  -2   35.32    2.60
   2   9  -2   28.29    2.87
   2   9  -2   30.91    2.56
  -2  -9   2   28.83    2.93
  -2  -9   2   35.39    2.82
  -2  -9   2   27.14    2.15
  -2  -9   2   35.15    2.56
   1   9  -2  186.82    6.97
   1   9  -2  169.87    7.24
   1   9  -2  181.29    7.28
   1   9  -2  167.20    7.01
  -1  -9   2  174.59    6.69
  -1  -9   2  167.75    6.86
  -1  -9   2  174.96    7.33
  -1  -9   2  187.28    7.38
  -1  -9   2  181.15    7.76
   0   9  -2   44.84    2.62
   0   9  -2   47.29    3.06
   0   9  -2   50.39    3.36
   0   9  -2   52.15    3.15
   0   9  -2   49.51    3.40
   0  -9   2   52.77    2.85
   0  -9   2   54.15    3.64
   0  -9   2   52.47    3.61
   0  -9   2   54.47    4.16
  -1   9  -2   25.38    1.70
  -1   9  -2   26.06    2.63
  -1   9  -2   24.22    2.73
  -1   9  -2   30.46    1.89
  -1   9  -2   29.33    2.67
  -1   9  -2   22.57    2.37
   1  -9   2   32.13    3.73
   1  -9   2   27.40    2.89
   1  -9   2   26.35    2.07
   1  -9   2   22.60    2.56
  -2   9  -2    0.97    1.06
  -2   9  -2   -2.10    1.14
  -2   9  -2    1.41    1.41
  -2   9  -2   -0.03    1.24
   2  -9   2    0.31    1.34
   2  -9   2   -0.04    1.49
   2  -9   2   -0.55    0.87
   2  -9   2    0.63    1.95
  -3   9  -2   85.19    4.23
  -3   9  -2   85.34    4.41
  -3   9  -2   79.99    4.67
   3  -9   2   90.81    4.53
   3  -9   2   86.85    6.01
   3  -9   2   88.21    4.84
  -4   9  -2   21.66    1.92
  -4   9  -2   19.15    2.19
   4  -9   2   16.78    2.91
   4  -9   2   17.70    1.90
   4  -9   2   21.20    2.64
  -5   9  -2    0.57    0.77
  -5   9  -2    1.12    1.13
  -5   9  -2    0.19    0.95
   5  -9   2   -0.04    1.61
   5  -9   2   -0.96    0.88
  -6   9  -2    0.06    0.94
   6  -9   2    0.12    1.58
   6  -9   2   -2.52    2.52
   7  -9   2   31.67    4.29
   7  -9   2   26.88    4.43
   8  -9   2   31.98    4.91
   8  -9   2   44.28    3.88
   8  -9   2   45.67    4.30
  15   8  -2   -0.95    1.98
  15   8  -2   -0.62    1.35
  15   8  -2   -1.95    1.87
  14   8  -2    2.43    1.58
  14   8  -2    0.44    2.19
  14   8  -2    4.28    2.16
  13   8  -2   18.18    2.69
  13   8  -2   16.83    2.35
  13   8  -2   14.37    2.72
  12   8  -2   29.63    3.02
  12   8  -2   31.14    3.13
  12   8  -2   39.53    4.98
  11   8  -2    5.45    2.01
  11   8  -2    5.24    1.86
  11   8  -2    4.07    1.60
  10   8  -2   14.17    2.06
  10   8  -2   10.49    2.20
  10   8  -2   13.48    2.04
 -10  -8   2   13.06    1.60
   9   8  -2   35.22    3.34
   9   8  -2   30.82    2.94
   9   8  -2   34.99    3.02
  -9  -8   2   29.83    1.75
  -9  -8   2   26.91    1.82
  -9  -8   2   30.17    2.32
   8   8  -2  172.10    7.36
   8   8  -2  178.98    6.95
  -8  -8   2  148.64    5.97
  -8  -8   2  146.18    5.92
  -8  -8   2  160.18    5.81
   7   8  -2    0.48    1.05
   7   8  -2    0.32    1.49
   7   8  -2    0.49    1.18
   7   8  -2    0.69    1.25
   7   8  -2    1.53    1.32
  -7  -8   2    0.94    1.05
  -7  -8   2    0.15    1.01
  -7  -8   2    1.12    1.07
   6   8  -2  173.01    7.04
   6   8  -2  161.74    7.09
   6   8  -2  179.74    6.66
   6   8  -2  170.92    6.86
   6   8  -2  183.04    7.13
  -6  -8   2  161.94    6.44
  -6  -8   2  160.11    5.72
  -6  -8   2  175.42    6.46
  -6  -8   2  166.31    6.41
  -6  -8   2  159.61    5.60
   5   8  -2   46.38    3.05
   5   8  -2   48.31    3.28
   5   8  -2   52.97    3.21
   5   8  -2   45.74    2.87
  -5  -8   2   47.09    2.86
  -5  -8   2   44.37    2.78
  -5  -8   2   48.26    2.86
  -5  -8   2   45.28    2.34
   4   8  -2   52.58    3.16
   4   8  -2   67.20    3.37
   4   8  -2   57.36    3.52
   4   8  -2   59.31    3.42
  -4  -8   2   62.24    3.01
  -4  -8   2   53.79    3.12
  -4  -8   2   53.96    3.16
  -4  -8   2   57.61    3.07
   3   8  -2   62.11    3.40
   3   8  -2   66.63    3.74
   3   8  -2   66.28    3.64
   3   8  -2   75.13    3.47
  -3  -8   2   70.24    3.61
  -3  -8   2   69.93    3.54
  -3  -8   2   71.16    3.25
  -3  -8   2   60.41    3.27
   2   8  -2   94.88    4.46
   2   8  -2  102.24    4.39
   2   8  -2  103.35    4.70
   2   8  -2  104.55    4.83
  -2  -8   2  101.61    4.63
  -2  -8   2   99.02    4.73
  -2  -8   2  102.85    4.21
  -2  -8   2   96.02    4.29
  -2  -8   2   93.51    4.49
  -2  -8   2  107.21    4.83
   1   8  -2  121.32    5.07
   1   8  -2  107.33    5.50
   1   8  -2   99.69    5.03
   1   8  -2  110.15    4.65
  -1  -8   2  105.77    4.78
  -1  -8   2  108.68    4.99
  -1  -8   2  109.52    4.39
  -1  -8   2  106.24    5.23
   0   8  -2    2.40    1.46
   0   8  -2    3.66    1.23
   0  -8   2    2.24    1.44
   0  -8   2    1.96    1.14
   0  -8   2    1.31    1.22
   0  -8   2    0.20    1.22
   0  -8   2    2.05    0.91
  -1   8  -2   24.47    1.68
  -1   8  -2   22.19    1.55
  -1   8  -2   21.19    2.27
  -1   8  -2   18.98    2.10
   1  -8   2   21.63    2.54
   1  -8   2   19.91    2.42
   1  -8   2   27.26    3.33
   1  -8   2   23.94    1.91
  -2   8  -2   53.66    3.19
  -2   8  -2   49.92    2.93
  -2   8  -2   45.34    3.40
   2  -8   2   58.55    4.49
   2  -8   2   54.24    3.49
   2  -8   2   49.53    2.75
   2  -8   2   49.86    3.35
  -3   8  -2  175.27    6.70
  -3   8  -2  161.67    6.47
   3  -8   2  177.20    7.35
   3  -8   2  185.41    8.60
   3  -8   2  169.26    6.59
   3  -8   2  173.93    7.05
  -4   8  -2   14.16    1.70
  -4   8  -2   15.06    1.67
   4  -8   2   17.78    1.95
   4  -8   2   16.53    2.17
   4  -8   2   17.11    1.65
   4  -8   2   14.07    2.61
  -5   8  -2    3.62    1.27
  -5   8  -2    4.19    1.06
   5  -8   2    5.27    1.78
   5  -8   2    1.93    2.00
   5  -8   2    1.54    1.00
  -6   8  -2    0.54    0.90
   6  -8   2    2.27    1.59
   6  -8   2    0.89    1.00
   6  -8   2    1.83    2.36
   7  -8   2   35.42    3.31
   7  -8   2   31.25    4.62
   8  -8   2   10.76    2.11
   8  -8   2    5.53    3.06
   8  -8   2   10.12    2.21
   9  -8   2   12.67    2.26
   9  -8   2   15.40    2.92
   9  -8   2    6.37    3.63
  15   7  -2   -0.11    1.24
  15   7  -2   -0.75    2.04
  15   7  -2   -0.91    1.98
  14   7  -2    4.59    1.65
  14   7  -2    6.72    2.48
  14   7  -2    4.47    2.19
  13   7  -2   71.21    5.16
  13   7  -2   71.86    4.78
  13   7  -2   71.16    4.16
  12   7  -2   21.25    2.37
  12   7  -2   18.73    2.56
  12   7  -2   19.94    2.79
  11   7  -2    8.81    2.13
  11   7  -2   10.22    2.09
  11   7  -2    8.16    2.83
  10   7  -2    6.10    1.55
  10   7  -2    7.00    2.03
  10   7  -2    5.45    1.79
 -10  -7   2    7.01    1.28
   9   7  -2   28.00    2.77
   9   7  -2   34.62    3.04
   9   7  -2   35.52    2.78
   9   7  -2   28.66    2.36
   9   7  -2   32.08    3.04
   8   7  -2   92.09    4.39
   8   7  -2   91.80    4.41
   8   7  -2   85.95    4.49
   8   7  -2   86.42    4.14
   8   7  -2   94.51    4.73
  -8  -7   2   83.69    3.39
  -8  -7   2   82.51    3.75
  -8  -7   2   82.24    3.59
   7   7  -2   61.41    3.44
   7   7  -2   60.25    3.31
   7   7  -2   57.37    3.48
   7   7  -2   57.23    3.50
   7   7  -2   57.95    3.16
  -7  -7   2   56.01    2.95
  -7  -7   2   57.84    2.78
  -7  -7   2   54.48    2.92
   6   7  -2  269.62    9.71
   6   7  -2  256.41    9.91
   6   7  -2  260.84    9.67
   6   7  -2  262.79    9.38
  -6  -7   2  259.35    8.82
  -6  -7   2  244.46    8.81
  -6  -7   2  233.67    8.85
   5   7  -2   17.28    1.90
   5   7  -2   19.56    1.94
   5   7  -2   17.36    1.85
   5   7  -2   20.70    1.88
   5   7  -2   19.50    2.12
  -5  -7   2   15.49    1.75
  -5  -7   2   17.72    1.29
  -5  -7   2   18.85    1.83
  -5  -7   2   15.97    1.60
   4   7  -2  117.58    4.66
   4   7  -2  108.96    4.84
   4   7  -2  108.92    4.77
   4   7  -2  100.47    4.57
  -4  -7   2  101.29    4.44
  -4  -7   2  103.16    4.37
  -4  -7   2  114.83    4.26
  -4  -7   2  100.40    4.46
   3   7  -2   10.70    1.56
   3   7  -2    7.42    1.28
   3   7  -2    7.35    1.18
   3   7  -2    7.87    1.21
  -3  -7   2    8.26    1.23
  -3  -7   2    8.10    1.26
  -3  -7   2    9.36    1.50
  -3  -7   2    9.94    1.19
  -3  -7   2    8.67    1.28
  -3  -7   2    9.12    1.26
   2   7  -2  222.19    8.35
   2   7  -2  227.31    8.31
   2   7  -2  208.83    8.13
   2   7  -2  231.77    8.03
  -2  -7   2  234.18    8.35
  -2  -7   2  209.66    8.10
  -2  -7   2  227.88    8.21
  -2  -7   2  214.18    7.87
  -2  -7   2  221.06    8.26
  -2  -7   2  212.42    7.79
   1   7  -2   14.66    1.68
   1   7  -2   19.68    1.74
   1   7  -2   16.53    1.77
   1   7  -2   16.59    1.96
  -1  -7   2   17.86    1.54
  -1  -7   2   18.25    1.96
  -1  -7   2   16.63    1.80
  -1  -7   2   17.55    1.86
  -1  -7   2   17.12    2.18
  -1  -7   2   16.87    1.75
   0   7  -2    5.54    1.22
   0   7  -2    8.44    1.35
   0   7  -2    8.20    1.24
   0   7  -2    5.03    1.21
   0  -7   2    7.61    1.34
   0  -7   2    4.68    1.39
   0  -7   2    5.14    1.38
   0  -7   2    5.15    0.95
  -1   7  -2   24.06    1.55
  -1   7  -2   23.92    2.12
  -1   7  -2   21.97    1.99
  -1   7  -2   22.10    2.22
  -1   7  -2   23.07    2.06
   1  -7   2   22.40    1.77
   1  -7   2   24.06    2.15
   1  -7   2   24.09    2.31
   1  -7   2   23.24    2.35
   1  -7   2   26.51    2.93
  -2   7  -2  169.66    6.73
  -2   7  -2  185.40    7.01
  -2   7  -2  178.27    6.84
  -2   7  -2  182.37    6.84
   2  -7   2  187.07    7.32
   2  -7   2  184.18    6.77
   2  -7   2  188.18    7.21
   2  -7   2  191.44    8.30
   2  -7   2  179.52    7.22
  -3   7  -2  243.24    8.76
  -3   7  -2  238.28    8.63
  -3   7  -2  238.60    8.93
   3  -7   2  241.64    8.84
   3  -7   2  254.37    9.25
   3  -7   2  258.13   10.64
  -4   7  -2    7.12    1.40
  -4   7  -2    8.31    1.18
  -4   7  -2    8.04    1.33
   4  -7   2    5.29    2.00
   4  -7   2    6.59    1.40
   4  -7   2    8.02    1.26
   4  -7   2    9.89    1.74
  -5   7  -2   16.27    1.35
  -5   7  -2   17.67    1.59
  -5   7  -2   15.79    1.79
   5  -7   2   18.31    2.15
   5  -7   2   17.16    3.03
   5  -7   2   17.78    1.87
   5  -7   2   18.78    2.18
  -6   7  -2   16.30    1.81
   6  -7   2   19.54    1.90
   6  -7   2   19.88    2.33
   6  -7   2   20.51    3.30
   7  -7   2   45.82    2.94
   7  -7   2   61.29    7.12
   7  -7   2   60.09    3.78
   8  -7   2   -1.06    1.34
   8  -7   2    0.65    2.41
   8  -7   2   -1.26    1.59
   9  -7   2   24.23    2.69
   9  -7   2   20.49    3.90
   9  -7   2   22.57    3.04
  10  -7   2    8.95    3.42
  10  -7   2    8.52    2.45
  15   6  -2   -2.59    1.88
  15   6  -2    1.74    1.36
  15   6  -2   -0.40    1.79
  14   6  -2   17.33    2.25
  14   6  -2   16.02    2.68
  14   6  -2   15.31    2.71
  13   6  -2   57.19    4.49
  13   6  -2   48.40    3.47
  13   6  -2   46.31    4.04
  12   6  -2    0.80    1.61
  12   6  -2    0.00    1.64
  12   6  -2   -1.10    1.26
  11   6  -2   25.04    2.63
  11   6  -2   23.61    2.62
  11   6  -2   29.00    2.88
  11   6  -2   23.00    2.50
  10   6  -2   13.86    1.64
  10   6  -2    9.63    1.65
  10   6  -2   10.81    1.79
  10   6  -2    9.54    1.91
  10   6  -2   16.60    2.38
 -10  -6   2   12.33    1.49
   9   6  -2   63.61    3.88
   9   6  -2   62.09    3.49
   9   6  -2   61.25    3.61
   9   6  -2   57.95    3.17
   9   6  -2   61.30    3.78
   8   6  -2   19.66    2.23
   8   6  -2   19.06    2.06
   8   6  -2   23.02    2.16
   8   6  -2   20.27    1.93
   8   6  -2   19.90    2.21
  -8  -6   2   17.33    1.18
  -8  -6   2   19.42    1.71
  -8  -6   2   17.11    1.15
   7   6  -2  171.58    6.56
   7   6  -2  156.12    6.54
   7   6  -2  165.58    6.50
   7   6  -2  159.45    6.34
   7   6  -2  187.81    8.44
  -7  -6   2  153.16    5.84
  -7  -6   2  149.36    5.72
  -7  -6   2  161.09    5.60
   6   6  -2   81.05    3.76
   6   6  -2   78.35    3.57
   6   6  -2   80.24    3.67
   6   6  -2   76.17    3.80
   6   6  -2   76.19    3.79
  -6  -6   2   75.16    3.43
  -6  -6   2   80.86    3.31
  -6  -6   2   72.41    3.38
   5   6  -2    5.96    1.09
   5   6  -2    6.66    1.33
   5   6  -2    6.90    1.18
   5   6  -2    6.29    1.18
   5   6  -2    6.88    1.30
  -5  -6   2    7.94    0.83
  -5  -6   2    6.31    1.08
  -5  -6   2    6.32    1.11
  -5  -6   2    6.95    0.82
  -5  -6   2    4.11    0.98
   4   6  -2   52.56    2.65
   4   6  -2   49.23    2.74
   4   6  -2   57.95    2.84
   4   6  -2   52.95    2.88
   4   6  -2   54.92    3.07
  -4  -6   2   49.17    2.64
  -4  -6   2   53.71    2.71
  -4  -6   2   45.76    2.59
  -4  -6   2   55.03    2.35
   3   6  -2  184.95    6.80
   3   6  -2  181.13    6.59
   3   6  -2  175.12    6.65
   3   6  -2  174.64    6.84
  -3  -6   2  174.11    6.32
  -3  -6   2  176.75    6.69
  -3  -6   2  178.33    6.38
  -3  -6   2  168.83    6.46
  -3  -6   2  174.11    6.48
  -3  -6   2  167.75    6.31
   2   6  -2  348.42   11.57
   2   6  -2  331.85   11.83
   2   6  -2  345.87   11.82
   2   6  -2  328.35   11.69
  -2  -6   2  341.30   11.61
  -2  -6   2  328.64   11.31
  -2  -6   2  343.47   11.69
  -2  -6   2  329.07   11.56
  -2  -6   2  327.07   11.35
  -2  -6   2  333.64   11.69
   1   6  -2    7.74    1.07
   1   6  -2    8.35    1.26
   1   6  -2    5.48    1.19
   1   6  -2    8.16    1.19
  -1  -6   2   10.30    1.37
  -1  -6   2    5.86    0.96
  -1  -6   2    7.04    1.28
  -1  -6   2    7.70    0.96
  -1  -6   2    9.54    1.23
  -1  -6   2    6.67    1.30
   0   6  -2    1.96    0.91
   0   6  -2    3.34    0.92
   0   6  -2    2.90    0.99
   0   6  -2    5.29    0.99
   0  -6   2    3.21    1.01
   0  -6   2    2.67    1.03
   0  -6   2    2.48    1.09
   0  -6   2    2.96    0.76
   0  -6   2    2.13    1.11
  -1   6  -2    3.76    1.03
  -1   6  -2    4.07    0.72
  -1   6  -2    4.03    1.11
  -1   6  -2    3.93    0.98
  -1   6  -2    3.21    0.99
   1  -6   2    4.13    0.83
   1  -6   2    2.45    1.10
   1  -6   2    3.12    1.00
   1  -6   2    3.05    0.96
   1  -6   2    2.05    1.11
  -2   6  -2  289.57   10.24
  -2   6  -2  296.77   10.09
  -2   6  -2  282.38   10.06
  -2   6  -2  285.35   10.12
   2  -6   2  298.44   10.64
   2  -6   2  307.18   11.50
   2  -6   2  287.65   10.57
   2  -6   2  295.40   10.17
   2  -6   2  301.60   10.54
  -3   6  -2   10.84    1.37
  -3   6  -2   10.98    1.43
  -3   6  -2   10.42    1.27
   3  -6   2   11.24    1.55
   3  -6   2   11.79    1.51
   3  -6   2   11.33    2.20
   3  -6   2   12.16    1.27
   3  -6   2    8.21    1.63
  -4   6  -2   97.33    3.87
  -4   6  -2   88.96    4.17
  -4   6  -2   93.55    3.90
   4  -6   2   99.91    4.30
   4  -6   2   96.47    4.48
   4  -6   2   96.87    5.70
   4  -6   2   95.91    4.39
   4  -6   2   93.61    4.03
  -5   6  -2   27.27    1.63
  -5   6  -2   26.55    2.23
  -5   6  -2   27.24    1.48
   5  -6   2   23.25    3.10
   5  -6   2   27.67    2.28
   5  -6   2   29.68    3.52
   5  -6   2   32.96    2.65
   5  -6   2   26.99    2.09
  -6   6  -2   88.31    3.90
   6  -6   2  102.82    5.20
   6  -6   2  107.01    6.48
   6  -6   2   93.90    4.34
   6  -6   2  102.05    4.27
   7  -6   2   69.99    5.59
   7  -6   2   60.75    3.70
   7  -6   2   57.69    3.26
   8  -6   2   19.42    2.33
   8  -6   2   16.67    3.89
   8  -6   2   18.84    6.11
   9  -6   2   26.82    4.25
   9  -6   2   29.07    3.30
   9  -6   2   27.37    2.90
  10  -6   2    1.45    1.38
  10  -6   2    0.82    2.93
  10  -6   2    0.96    1.88
  11  -6   2    3.74    3.05
  11  -6   2    3.35    1.56
  11  -6   2    2.76    3.45
  15   5  -2   -0.28    1.25
  15   5  -2   -0.41    1.73
  15   5  -2   -3.05    1.92
  14   5  -2   33.79    2.35
  14   5  -2   24.53    3.23
  14   5  -2   23.76    2.11
  14   5  -2   24.54    2.65
  13   5  -2   17.26    2.60
  13   5  -2   21.66    3.60
  13   5  -2   24.25    2.35
  13   5  -2   17.33    2.72
  12   5  -2   22.51    2.98
  12   5  -2   25.40    2.88
  12   5  -2   24.66    2.34
  12   5  -2   23.13    2.52
  11   5  -2   60.31    4.00
  11   5  -2   51.58    3.22
  11   5  -2   62.41    4.15
  11   5  -2   59.82    3.48
  11   5  -2   57.70    3.18
  11   5  -2   58.47    3.16
  10   5  -2   53.47    3.17
  10   5  -2   54.82    2.88
  10   5  -2   56.27    3.68
  10   5  -2   47.52    2.98
  10   5  -2   53.93    3.23
  10   5  -2   56.17    3.80
 -10  -5   2   52.12    2.94
   9   5  -2   87.52    4.26
   9   5  -2   74.10    3.86
   9   5  -2   74.88    3.64
   9   5  -2   85.50    3.51
   9   5  -2   77.05    3.89
  -9  -5   2   75.88    3.84
   8   5  -2    8.97    1.75
   8   5  -2    9.16    1.30
   8   5  -2    9.78    1.69
   8   5  -2    9.31    1.47
   8   5  -2    8.15    1.38
  -8  -5   2    8.11    1.26
   7   5  -2  191.11    7.40
   7   5  -2  191.94    7.17
   7   5  -2  194.34    7.23
   7   5  -2  188.52    6.99
   7   5  -2  188.80    7.18
  -7  -5   2  176.82    6.18
  -7  -5   2  188.22    6.16
  -7  -5   2  173.45    6.54
   6   5  -2    3.15    0.90
   6   5  -2    3.41    1.13
   6   5  -2    3.66    1.09
   6   5  -2    3.09    1.15
   6   5  -2    3.99    1.23
  -6  -5   2    4.03    0.94
  -6  -5   2    3.28    0.76
  -6  -5   2    4.30    0.88
   5   5  -2    8.20    1.27
   5   5  -2    8.38    1.29
   5   5  -2    6.54    1.09
   5   5  -2    5.69    0.99
   5   5  -2    5.91    1.14
  -5  -5   2    7.99    1.08
  -5  -5   2    7.74    1.07
  -5  -5   2    6.65    1.00
   4   5  -2    0.64    0.91
   4   5  -2    0.63    0.85
   4   5  -2   -1.41    0.88
   4   5  -2    0.96    1.05
   4   5  -2    1.30    0.98
  -4  -5   2    1.83    0.84
  -4  -5   2    1.29    0.81
  -4  -5   2    2.42    1.02
   3   5  -2  520.02   16.83
   3   5  -2  521.12   16.92
   3   5  -2  501.62   17.08
   3   5  -2  491.75   16.94
  -3  -5   2  484.36   16.32
  -3  -5   2  480.28   16.22
  -3  -5   2  502.42   16.34
   2   5  -2  342.30   12.24
   2   5  -2  367.89   12.42
   2   5  -2  363.86   12.36
   2   5  -2  370.33   12.16
  -2  -5   2  345.03   11.79
  -2  -5   2  361.99   12.11
  -2  -5   2  359.18   11.99
  -2  -5   2  344.24   11.94
  -2  -5   2  343.56   11.74
   1   5  -2   11.90    1.33
   1   5  -2   14.47    1.39
   1   5  -2   11.31    1.29
   1   5  -2   11.07    1.36
  -1  -5   2   12.25    1.26
  -1  -5   2    9.23    1.30
  -1  -5   2   15.57    1.38
  -1  -5   2   13.18    1.79
  -1  -5   2   13.22    1.49
  -1  -5   2   15.12    1.48
   0   5  -2   25.34    1.92
   0   5  -2   34.30    2.27
   0   5  -2   34.56    1.86
   0   5  -2   27.73    2.00
   0  -5   2   30.30    2.16
   0  -5   2   30.62    2.32
   0  -5   2   29.48    2.01
   0  -5   2   36.39    2.61
  -1   5  -2  185.42    6.79
  -1   5  -2  193.21    6.58
  -1   5  -2  178.88    6.65
  -1   5  -2  181.22    6.71
  -1   5  -2  184.83    6.29
   1  -5   2  174.35    6.81
   1  -5   2  195.09    7.50
   1  -5   2  188.38    6.90
   1  -5   2  190.74    6.92
  -2   5  -2  348.50   11.68
  -2   5  -2  342.98   11.73
  -2   5  -2  336.72   11.67
  -2   5  -2  348.38   11.84
   2  -5   2  361.33   12.04
   2  -5   2  340.54   12.33
   2  -5   2  378.20   13.23
   2  -5   2  344.85   12.36
   2  -5   2  376.99   12.37
  -3   5  -2   33.37    2.13
  -3   5  -2   30.72    1.85
  -3   5  -2   34.45    1.98
   3  -5   2   31.35    2.99
   3  -5   2   31.11    2.11
   3  -5   2   30.51    1.85
   3  -5   2   32.62    2.20
   3  -5   2   32.33    2.22
  -4   5  -2   77.05    3.08
  -4   5  -2   76.08    3.51
  -4   5  -2   77.23    3.19
   4  -5   2   83.81    3.59
   4  -5   2   85.34    4.98
   4  -5   2   81.47    3.70
   4  -5   2   81.61    3.78
   4  -5   2   91.03    3.91
  -5   5  -2   46.62    2.63
   5  -5   2   50.47    2.76
   5  -5   2   51.31    2.97
   5  -5   2   48.50    2.72
   5  -5   2   58.25    4.42
  -6   5  -2   58.75    2.88
   6  -5   2   61.60    3.35
   6  -5   2   57.52    3.11
   6  -5   2   62.62    3.00
   6  -5   2   60.39    4.85
   6  -5   2   59.18    3.22
   7  -5   2   -0.08    1.11
   7  -5   2    0.90    0.84
   7  -5   2    1.46    2.04
   8  -5   2  162.66    8.52
   8  -5   2  164.14    6.73
   8  -5   2  156.89    7.06
   8  -5   2  145.68    6.31
   9  -5   2   33.55    2.88
   9  -5   2   34.73    3.62
   9  -5   2   30.26    6.64
  10  -5   2    2.20    2.78
  10  -5   2    3.71    2.06
  10  -5   2    1.97    1.34
  11  -5   2   -2.51    2.36
  11  -5   2    0.74    1.29
  11  -5   2    2.15    1.98
  15   4  -2    8.36    2.30
  15   4  -2    3.29    2.39
  14   4  -2   25.04    3.14
  14   4  -2   23.72    2.55
  14   4  -2   21.87    3.02
  13   4  -2   -2.38    1.49
  13   4  -2   -0.28    1.83
  13   4  -2   -1.05    1.26
  13   4  -2   -2.24    1.56
  13   4  -2   -1.79    0.76
  12   4  -2   22.46    2.15
  12   4  -2   34.35    3.38
  12   4  -2   32.26    2.71
  12   4  -2   28.95    3.03
  11   4  -2   23.01    2.49
  11   4  -2   22.14    2.09
  11   4  -2   30.25    3.10
  11   4  -2   23.94    2.68
  11   4  -2   21.66    2.09
  10   4  -2   35.46    2.38
  10   4  -2   37.65    2.79
  10   4  -2   43.25    3.26
  10   4  -2   36.55    2.53
  10   4  -2   37.91    2.85
   9   4  -2    4.77    1.42
   9   4  -2    4.21    1.35
   9   4  -2    5.04    1.21
   9   4  -2    3.34    1.04
   9   4  -2    2.68    1.21
  -9  -4   2    4.38    1.14
   8   4  -2  288.16   10.08
   8   4  -2  300.54   10.42
   8   4  -2  281.83   10.07
   8   4  -2  278.42   10.15
   8   4  -2  298.48   10.31
  -8  -4   2  262.90    9.31
   7   4  -2  237.30    8.63
   7   4  -2  239.47    8.41
   7   4  -2  250.21    8.79
   7   4  -2  236.66    8.50
   7   4  -2  250.56    8.75
  -7  -4   2  227.77    7.80
  -7  -4   2  225.74    8.03
   6   4  -2    2.45    0.77
   6   4  -2   -0.46    0.81
   6   4  -2    1.73    0.87
   6   4  -2    2.97    1.08
   6   4  -2    0.50    0.71
  -6  -4   2    0.99    0.72
  -6  -4   2    0.64    0.49
  -6  -4   2    1.35    0.57
  -6  -4   2    1.00    0.52
   5   4  -2    1.04    0.86
   5   4  -2    1.37    0.77
   5   4  -2   -0.30    0.88
   5   4  -2    1.10    1.10
  -5  -4   2    1.02    0.65
  -5  -4   2    0.47    0.43
  -5  -4   2    0.97    0.74
  -5  -4   2    0.77    0.77
   4   4  -2   60.42    2.92
   4   4  -2   61.59    2.86
   4   4  -2   62.32    2.85
   4   4  -2   55.49    2.95
   4   4  -2   55.85    2.67
  -4  -4   2   55.32    2.68
  -4  -4   2   59.33    2.59
  -4  -4   2   61.54    2.40
  -4  -4   2   56.51    2.70
   3   4  -2  278.17    9.40
   3   4  -2  281.78    9.45
   3   4  -2  257.80    9.40
   3   4  -2  279.41    9.57
   3   4  -2  282.76    9.55
  -3  -4   2  268.39    9.36
  -3  -4   2  281.41    9.55
   2   4  -2   17.10    1.53
   2   4  -2   16.74    1.42
   2   4  -2   15.78    1.34
   2   4  -2   15.13    1.65
  -2  -4   2   13.58    1.40
  -2  -4   2   15.30    1.67
  -2  -4   2   16.18    1.47
  -2  -4   2   14.81    1.37
   1   4  -2  104.91    3.90
   1   4  -2  106.68    4.08
   1   4  -2  104.85    4.14
   1   4  -2  107.56    4.24
  -1  -4   2  105.40    4.03
  -1  -4   2   98.93    3.88
  -1  -4   2  104.44    3.78
  -1  -4   2  104.66    4.16
  -1   4  -2  520.39   17.14
  -1   4  -2  532.82   16.74
  -1   4  -2  496.44   17.25
   1  -4   2  536.08   17.56
   1  -4   2  555.91   18.43
   1  -4   2  527.62   17.85
  -2   4  -2  185.89    6.63
  -2   4  -2  188.68    6.67
  -2   4  -2  191.84    6.66
  -2   4  -2  190.34    6.80
   2  -4   2  200.90    7.13
   2  -4   2  202.95    7.83
   2  -4   2  198.97    6.81
   2  -4   2  197.96    7.10
   2  -4   2  191.05    7.07
  -3   4  -2  116.39    4.56
  -3   4  -2  120.47    4.35
  -3   4  -2  113.85    4.27
   3  -4   2  126.54    4.83
   3  -4   2  124.63    5.71
   3  -4   2  122.08    4.82
   3  -4   2  123.07    4.82
   3  -4   2  130.36    4.87
  -4   4  -2   62.65    2.44
  -4   4  -2   63.64    2.95
  -4   4  -2   61.95    2.54
   4  -4   2   68.65    3.12
   4  -4   2   67.80    4.13
   4  -4   2   67.95    3.15
   4  -4   2   69.64    3.11
   4  -4   2   68.73    3.02
  -5   4  -2   13.33    1.53
   5  -4   2   15.86    1.63
   5  -4   2   17.44    1.59
   5  -4   2   15.38    1.71
   5  -4   2   14.84    2.28
   5  -4   2   13.41    1.49
   6  -4   2   57.89    3.00
   6  -4   2   61.01    3.16
   6  -4   2   61.02    3.12
   6  -4   2   61.07    2.87
   6  -4   2   60.97    4.59
   7  -4   2   46.27    2.73
   7  -4   2   44.16    2.77
   7  -4   2   42.61    2.26
   7  -4   2   34.84    4.13
   7  -4   2   40.43    2.51
   8  -4   2  100.77    4.63
   8  -4   2  106.59    4.86
   8  -4   2  111.07    4.02
   8  -4   2  109.29    4.75
   8  -4   2  112.72    6.68
   8  -4   2  108.53    5.34
   9  -4   2   16.15    2.43
   9  -4   2   19.11    2.03
   9  -4   2   12.27    2.94
  10  -4   2   -0.80    2.32
  10  -4   2    0.88    1.69
  10  -4   2   -0.22    1.16
  11  -4   2    3.55    1.87
  11  -4   2    1.49    2.64
  11  -4   2    1.47    1.26
  12  -4   2   23.20    3.16
  12  -4   2   21.06    4.23
  15   3  -2   10.98    2.37
  15   3  -2    5.60    2.70
  15   3  -2   15.04    2.76
  14   3  -2    3.82    2.19
  14   3  -2   -1.27    1.98
  14   3  -2    1.45    1.83
  14   3  -2    3.22    1.41
  13   3  -2    6.59    2.08
  13   3  -2    3.86    2.04
  13   3  -2    7.16    1.83
  12   3  -2   24.66    2.50
  12   3  -2   19.29    2.96
  12   3  -2   21.11    1.66
  12   3  -2   13.54    1.58
  12   3  -2   21.81    2.60
  11   3  -2    6.45    1.79
  11   3  -2    4.68    1.45
  11   3  -2    5.10    1.08
  11   3  -2    3.74    1.72
  11   3  -2    4.72    1.24
  10   3  -2    4.48    1.51
  10   3  -2    6.45    1.59
  10   3  -2    3.58    1.08
  10   3  -2    5.54    1.19
  10   3  -2    5.17    1.40
   9   3  -2   17.18    1.79
   9   3  -2   21.14    3.19
   9   3  -2   21.62    2.43
   9   3  -2   20.41    1.82
   9   3  -2   18.89    2.09
   8   3  -2  291.28   10.19
   8   3  -2  284.28   10.02
   8   3  -2  272.13    9.78
   8   3  -2  294.46   10.18
   8   3  -2  272.74    9.78
  -8  -3   2  256.44    9.13
   7   3  -2   71.25    3.28
   7   3  -2   69.45    3.02
   7   3  -2   65.54    3.08
   7   3  -2   69.26    3.24
   7   3  -2   73.14    3.38
  -7  -3   2   65.81    3.00
  -7  -3   2   65.38    3.00
   6   3  -2   16.25    1.60
   6   3  -2   17.06    1.78
   6   3  -2   21.00    1.46
   6   3  -2   18.58    1.68
   6   3  -2   18.36    1.64
  -6  -3   2   15.54    1.33
  -6  -3   2   16.21    1.45
   5   3  -2   72.03    3.19
   5   3  -2   69.35    3.11
   5   3  -2   64.84    3.06
   5   3  -2   69.37    2.89
  -5  -3   2   63.56    2.83
  -5  -3   2   65.60    2.58
  -5  -3   2   66.19    2.67
  -5  -3   2   69.00    2.54
   4   3  -2  187.53    6.65
   4   3  -2  186.25    6.66
  -4  -3   2  168.77    6.13
  -4  -3   2  182.09    5.95
  -4  -3   2  174.62    6.02
  -4  -3   2  173.12    6.37
   3   3  -2  139.30    5.08
   3   3  -2  142.51    5.08
   3   3  -2  141.39    5.09
   3   3  -2  134.25    4.98
  -3  -3   2  137.31    4.99
  -3  -3   2  144.53    4.83
  -3  -3   2  138.60    5.04
  -3  -3   2  132.66    4.94
  -3  -3   2  135.40    4.89
   2   3  -2   53.67    2.27
   2   3  -2   50.76    2.28
   2   3  -2   53.18    2.42
   2   3  -2   52.47    2.30
  -2  -3   2   48.90    2.25
  -2  -3   2   50.13    2.36
  -2  -3   2   50.90    2.27
  -2  -3   2   52.86    2.26
   1   3  -2  291.96    9.82
   1   3  -2  290.57    9.68
   1   3  -2  296.74    9.91
   1   3  -2  293.30    9.86
  -1  -3   2  276.72    9.31
  -1  -3   2  285.08    9.24
  -1  -3   2  276.72    9.41
   0   3  -2   57.19    2.48
   0   3  -2   51.55    2.33
   0   3  -2   56.10    2.28
   0   3  -2   55.37    2.40
   0  -3   2   59.63    2.56
   0  -3   2   53.42    2.42
   0  -3   2   58.22    2.18
  -1   3  -2  244.36    8.42
  -1   3  -2  241.58    8.34
  -1   3  -2  237.18    8.32
  -1   3  -2  250.47    8.22
  -1   3  -2  258.65    8.10
   1  -3   2  245.61    8.93
   1  -3   2  260.87    8.81
   1  -3   2  258.61    8.50
   1  -3   2  273.78    9.27
   1  -3   2  250.33    8.73
  -2   3  -2   18.82    1.27
  -2   3  -2   15.48    1.26
  -2   3  -2   20.12    1.54
  -2   3  -2   15.98    1.40
   2  -3   2   19.41    1.70
   2  -3   2   16.71    1.39
   2  -3   2   19.74    1.48
   2  -3   2   17.95    1.26
   2  -3   2   18.39    2.14
  -3   3  -2  391.45   12.82
  -3   3  -2  390.75   12.85
  -3   3  -2  393.66   13.13
   3  -3   2  415.85   13.78
   3  -3   2  411.62   13.76
   3  -3   2  422.14   14.61
   3  -3   2  401.74   13.74
   3  -3   2  416.06   13.66
  -4   3  -2  209.20    7.41
   4  -3   2  223.02    7.78
   4  -3   2  220.17    7.77
   4  -3   2  216.38    7.77
   4  -3   2  228.99    7.81
   4  -3   2  230.05    8.84
   5  -3   2   26.69    1.93
   5  -3   2   22.59    1.62
   5  -3   2   27.08    1.79
   5  -3   2   22.67    1.68
   5  -3   2   26.05    2.83
   6  -3   2    0.40    0.84
   6  -3   2    0.65    0.81
   6  -3   2    0.45    1.04
   6  -3   2    1.31    0.79
   6  -3   2    2.03    1.61
   7  -3   2   75.67    4.98
   7  -3   2   74.00    3.75
   7  -3   2   69.18    3.29
   7  -3   2   75.96    3.40
   7  -3   2   73.78    3.13
   8  -3   2   78.01    4.37
   8  -3   2   74.38    4.20
   8  -3   2   77.17    3.55
   8  -3   2   77.49    3.11
   8  -3   2   75.80    3.57
   8  -3   2   83.87    5.47
   9  -3   2    1.41    0.89
   9  -3   2    0.98    1.43
   9  -3   2    2.19    1.57
   9  -3   2    0.77    1.04
   9  -3   2    1.69    2.01
  10  -3   2    2.60    2.37
  10  -3   2    0.61    1.66
  10  -3   2    2.32    1.16
  11  -3   2   19.35    2.63
  11  -3   2   20.26    3.73
  12  -3   2   41.00    2.97
  12  -3   2   40.15    5.54
  12  -3   2   51.95    4.39
  14   2  -2    0.81    2.09
  14   2  -2    1.50    1.34
  14   2  -2   -4.75    1.98
  13   2  -2   40.39    4.02
  13   2  -2   46.93    3.25
  13   2  -2   36.38    4.21
  12   2  -2   34.35    2.71
  12   2  -2   28.07    3.22
  12   2  -2   28.46    2.97
  11   2  -2    1.24    1.05
  11   2  -2    1.22    1.98
  11   2  -2    3.61    1.30
  11   2  -2    0.41    0.64
  11   2  -2    2.43    0.72
  11   2  -2    1.78    1.53
  10   2  -2    0.06    0.70
  10   2  -2   -0.17    0.94
  10   2  -2    0.95    1.09
  10   2  -2   -0.32    0.93
  10   2  -2   -1.73    1.26
  10   2  -2    0.52    1.44
  10   2  -2    1.10    1.31
   9   2  -2   27.23    2.19
   9   2  -2   27.85    2.07
   9   2  -2   28.43    2.91
   9   2  -2   27.33    3.06
   9   2  -2   29.43    2.72
   8   2  -2  186.25    7.25
   8   2  -2  175.12    6.57
   8   2  -2  179.15    7.21
   8   2  -2  178.60    6.96
   8   2  -2  180.95    6.67
   7   2  -2    3.52    0.84
   7   2  -2    3.78    1.14
   7   2  -2    5.20    1.01
   7   2  -2    4.07    0.87
   7   2  -2    4.22    1.07
  -7  -2   2    4.49    0.99
  -7  -2   2    2.68    0.94
   6   2  -2   53.29    2.53
   6   2  -2   54.96    2.40
   6   2  -2   51.12    2.40
   6   2  -2   52.13    2.79
   6   2  -2   55.26    2.78
  -6  -2   2   47.92    2.38
   5   2  -2  254.92    8.72
   5   2  -2  248.28    8.53
   5   2  -2  261.69    8.77
   5   2  -2  249.34    8.63
   5   2  -2  240.04    8.52
  -5  -2   2  241.97    8.12
  -5  -2   2  228.93    7.58
  -5  -2   2  233.41    8.06
  -5  -2   2  230.26    7.59
   4   2  -2  283.57    9.52
   4   2  -2  273.86    9.24
   4   2  -2  269.03    9.33
   4   2  -2  269.61    9.19
   4   2  -2  278.05    9.34
  -4  -2   2  247.56    8.91
  -4  -2   2  256.54    8.52
  -4  -2   2  269.30    8.73
  -4  -2   2  259.60    8.55
   3   2  -2   33.26    1.78
   3   2  -2   33.61    1.66
   3   2  -2   32.10    1.59
   3   2  -2   34.57    1.79
   3   2  -2   29.96    1.65
  -3  -2   2   30.05    1.58
  -3  -2   2   31.65    1.61
  -3  -2   2   33.37    1.51
  -3  -2   2   30.66    1.47
  -3  -2   2   28.64    1.60
   1   2  -2  145.69    4.96
   1   2  -2  138.63    4.91
   1   2  -2  140.95    4.90
   1   2  -2  145.24    5.01
   1   2  -2  138.28    4.92
  -1  -2   2  145.51    5.05
  -1  -2   2  142.71    4.95
  -1  -2   2  141.53    4.97
  -1  -2   2  143.12    4.98
   0   2  -2  102.37    3.55
   0   2  -2  102.51    3.71
   0   2  -2  101.43    3.64
   0   2  -2  103.54    3.43
   0   2  -2   94.28    3.60
   0  -2   2   95.92    3.59
   0  -2   2  102.83    3.37
   0  -2   2   98.26    3.57
  -1   2  -2   69.23    2.69
  -1   2  -2   69.51    2.70
  -1   2  -2   75.65    2.60
  -1   2  -2   76.49    2.56
  -1   2  -2   70.73    2.83
   1  -2   2   73.97    2.53
   1  -2   2   68.37    2.73
   1  -2   2   71.45    2.73
   1  -2   2   73.55    2.86
  -2   2  -2  273.54    8.88
  -2   2  -2  262.70    8.78
  -2   2  -2  265.65    9.01
   2  -2   2  276.24    9.10
   2  -2   2  278.99    9.19
   2  -2   2  277.13    9.19
   2  -2   2  273.59    9.28
  -3   2  -2  545.01   17.60
  -3   2  -2  525.96   17.16
   3  -2   2  586.90   19.12
  -4   2  -2   59.00    2.56
   4  -2   2   64.57    3.56
   4  -2   2   63.03    2.84
   4  -2   2   58.82    2.54
   4  -2   2   67.96    2.74
   4  -2   2   61.12    2.56
   5  -2   2   46.74    2.55
   5  -2   2   46.85    1.88
   5  -2   2   51.96    2.31
   5  -2   2   50.54    3.30
   5  -2   2   45.90    2.15
   5  -2   2   46.00    2.17
   5  -2   2   49.17    1.95
   6  -2   2   14.75    1.61
   6  -2   2   14.03    1.18
   6  -2   2   13.49    1.27
   6  -2   2   15.73    1.45
   6  -2   2   12.02    1.89
   6  -2   2   14.39    1.32
   7  -2   2  213.35    7.62
   7  -2   2  224.70    9.21
   7  -2   2  217.12    8.16
   7  -2   2  220.40    8.25
   7  -2   2  213.32    7.42
   7  -2   2  207.86    7.61
   7  -2   2  215.79    7.34
   7  -2   2  223.03    7.56
   8  -2   2    7.60    1.66
   8  -2   2   10.19    1.19
   8  -2   2   10.68    1.95
   8  -2   2   11.85    1.33
   8  -2   2    9.84    1.09
   8  -2   2    9.48    1.08
   8  -2   2    9.14    2.09
   8  -2   2    8.98    1.19
   9  -2   2    1.33    0.65
   9  -2   2   -0.58    0.78
   9  -2   2    2.34    1.36
   9  -2   2    1.99    0.67
   9  -2   2    3.02    1.48
   9  -2   2    1.53    1.75
   9  -2   2    1.20    0.92
   9  -2   2    1.75    0.83
  10  -2   2    9.93    2.12
  10  -2   2    6.19    2.30
  10  -2   2    9.75    1.39
  10  -2   2    8.68    1.26
  11  -2   2   34.46    4.63
  12  -2   2   25.11    3.02
  12  -2   2   25.19    2.23
  12  -2   2   22.07    3.58
  13  -2   2    1.87    1.90
  13  -2   2    1.08    2.65
  14   1  -2    4.26    2.17
  14   1  -2    0.08    2.41
  14   1  -2    9.87    1.83
  13   1  -2   34.85    3.96
  13   1  -2   32.12    3.23
  12   1  -2    8.25    1.67
  12   1  -2   10.10    2.57
  12   1  -2    8.70    2.19
  11   1  -2    3.84    1.70
  11   1  -2    2.79    1.11
  11   1  -2    2.42    1.46
  11   1  -2    2.61    1.20
  11   1  -2    3.53    1.96
  10   1  -2    6.30    1.31
  10   1  -2    4.75    1.23
  10   1  -2    5.71    1.57
  10   1  -2    2.60    1.81
  10   1  -2    4.07    1.48
   9   1  -2   98.81    5.20
   9   1  -2   99.99    4.72
   9   1  -2   94.64    4.22
   9   1  -2   96.24    3.50
   9   1  -2   95.82    4.12
   9   1  -2   94.69    4.68
   8   1  -2   41.47    2.85
   8   1  -2   41.48    3.24
   8   1  -2   38.96    2.37
   8   1  -2   43.27    3.24
   8   1  -2   39.94    1.89
   8   1  -2   40.95    1.92
   8   1  -2   39.22    2.28
   7   1  -2  109.50    4.30
   7   1  -2  109.43    4.24
   7   1  -2  107.48    4.70
   7   1  -2  106.77    3.94
   7   1  -2  113.44    5.01
   7   1  -2  110.59    4.60
  -7  -1   2   98.31    4.45
   6   1  -2    2.91    1.13
   6   1  -2    3.42    0.94
   6   1  -2    4.96    0.84
   6   1  -2    4.46    0.84
   6   1  -2    5.27    0.71
  -6  -1   2    4.00    1.03
   5   1  -2   43.66    2.35
   5   1  -2   41.70    1.95
   5   1  -2   42.49    2.08
   5   1  -2   49.84    2.66
   5   1  -2   45.34    2.09
  -5  -1   2   41.76    2.17
   3   1  -2   24.55    1.26
   3   1  -2   24.26    1.30
   3   1  -2   26.36    1.49
   3   1  -2   24.99    1.72
  -3  -1   2   24.97    1.18
  -3  -1   2   25.15    1.39
  -3  -1   2   23.87    1.54
  -3  -1   2   23.06    1.45
   1   1  -2   82.88    2.86
   1   1  -2   78.10    2.89
   1   1  -2   79.18    2.89
   1   1  -2   78.96    2.93
   1   1  -2   76.18    2.82
  -1  -1   2   80.97    3.06
  -1  -1   2   82.27    2.95
  -1   1  -2   20.37    0.98
  -1   1  -2   19.94    0.99
  -1   1  -2   21.95    1.27
  -1   1  -2   21.72    0.99
   1  -1   2   20.48    0.86
   1  -1   2   20.95    1.06
   1  -1   2   20.52    1.02
   1  -1   2   22.65    1.34
   1  -1   2   22.59    1.07
  -3   1  -2  353.55   11.71
   3  -1   2  372.42   12.27
   3  -1   2  362.46   12.00
   3  -1   2  380.64   12.77
   3  -1   2  366.80   12.00
   4  -1   2    0.12    0.46
   4  -1   2    0.08    0.57
   4  -1   2    0.14    0.68
   4  -1   2    0.96    0.49
   4  -1   2    0.67    0.94
   5  -1   2   88.33    4.24
   5  -1   2   87.26    3.15
   5  -1   2   84.23    3.17
   5  -1   2   87.21    3.45
   6  -1   2  335.36   12.07
   6  -1   2  329.29   11.05
   6  -1   2  326.43   10.82
   6  -1   2  316.99   10.84
   7  -1   2  225.38    8.29
   7  -1   2  222.38    7.80
   7  -1   2  226.99    9.06
   7  -1   2  217.32    7.66
   7  -1   2  224.70    7.81
   7  -1   2  223.23    7.65
   8  -1   2    2.31    0.75
   8  -1   2   -0.43    1.36
   8  -1   2    0.91    0.78
   8  -1   2    0.55    0.75
   8  -1   2    1.59    0.78
   8  -1   2    1.43    1.14
   8  -1   2    0.57    0.87
   9  -1   2    8.63    1.14
   9  -1   2    7.83    1.17
   9  -1   2    9.73    1.15
   9  -1   2    9.67    1.33
   9  -1   2   10.08    2.21
   9  -1   2    8.89    1.72
   9  -1   2    9.70    1.04
  10  -1   2    8.81    2.27
  10  -1   2    7.07    1.30
  10  -1   2    7.90    1.15
  10  -1   2    7.95    1.12
  10  -1   2    7.61    1.16
  10  -1   2    5.82    1.65
  11  -1   2   36.14    2.15
  11  -1   2   43.27    4.44
  11  -1   2   27.05    2.37
  11  -1   2   37.74    2.17
  11  -1   2   34.39    3.43
  12  -1   2   -0.46    0.94
  12  -1   2   -0.30    0.69
  12  -1   2   -1.57    2.06
  12  -1   2    0.49    1.69
  13  -1   2   29.65    3.24
  13  -1   2   21.95    3.68
  13  -1   2   27.60    2.27
  14   0  -2   17.34    3.03
  14   0  -2    5.80    3.24
  13   0  -2   22.52    2.93
  13   0  -2   20.86    2.49
  13   0  -2   14.84    3.38
  12   0  -2    3.66    3.08
  12   0  -2    2.16    1.33
  12   0  -2    1.95    2.25
  11   0  -2    0.59    1.40
  11   0  -2    4.62    1.68
  11   0  -2    5.49    1.60
  11   0  -2    4.97    1.31
  11   0  -2    4.69    2.21
  10   0  -2   33.78    2.44
  10   0  -2   41.57    3.93
  10   0  -2   35.56    2.66
  10   0  -2   38.44    3.23
  10   0  -2   28.77    2.85
   9   0  -2  158.21    6.17
   9   0  -2  176.29    6.86
   9   0  -2  169.20    8.24
   9   0  -2  152.93    6.25
   9   0  -2  158.57    6.60
   8   0  -2   -0.02    1.23
   8   0  -2   -0.92    0.85
   8   0  -2    0.36    0.84
   8   0  -2   -1.14    1.09
   8   0  -2    0.20    1.41
   7   0  -2   68.76    3.42
   7   0  -2   66.63    3.15
   7   0  -2   69.48    3.00
   7   0  -2   67.86    4.00
   7   0  -2   70.65    3.48
  -7   0   2   62.81    3.60
   6   0  -2    2.30    0.96
   6   0  -2    3.59    0.49
   6   0  -2    3.05    1.18
   6   0  -2    3.30    0.47
   6   0  -2    3.33    0.92
   6   0  -2    2.90    0.77
   6   0  -2    2.56    0.92
  -6   0   2    4.11    1.14
   5   0  -2  264.80    9.17
   5   0  -2  270.20    9.20
   5   0  -2  267.89    8.55
   5   0  -2  244.28    9.04
   5   0  -2  272.75    9.56
   5   0  -2  256.61    8.86
  -5   0   2  259.85    9.35
   4   0  -2    0.82    0.71
   4   0  -2    0.20    0.40
   4   0  -2    1.90    0.93
   4   0  -2    0.16    0.78
   4   0  -2    2.47    0.76
  -4   0   2    0.76    0.37
  -4   0   2    1.31    0.35
   1   0  -2    3.55    0.55
  -1   0   2    9.11    0.74
  -1   0   2    9.72    0.60
  -1   0   2    7.94    0.90
  -1   0   2    8.12    0.76
  -1   0   2    8.37    0.83
  -1   0  -2   93.35    3.33
  -1   0  -2   96.44    3.25
   1   0   2   95.17    3.15
   1   0   2   81.50    3.01
   3   0   2   11.65    1.05
   3   0   2    9.59    1.32
   4   0   2   28.15    1.66
   4   0   2   29.57    2.09
   5   0   2   33.18    1.87
   5   0   2   32.72    2.37
   6   0   2  223.27    7.82
   6   0   2  217.38    7.40
   6   0   2  233.92    8.55
   6   0   2  217.99    7.32
   6   0   2  222.11    7.95
   7   0   2   79.30    4.08
   7   0   2   71.48    3.16
   7   0   2   69.17    2.77
   7   0   2   68.86    3.38
   7   0   2   68.35    2.67
   8   0   2   82.54    3.17
   8   0   2   84.92    4.63
   8   0   2   79.72    3.21
   8   0   2   80.59    3.52
   9   0   2   43.37    2.21
   9   0   2   44.39    2.19
   9   0   2   46.78    2.43
   9   0   2   52.18    3.84
   9   0   2   45.23    3.11
   9   0   2   43.88    2.74
  10   0   2   29.57    2.36
  10   0   2   26.88    2.26
  10   0   2   29.28    1.80
  10   0   2   35.18    3.69
  10   0   2   26.51    1.80
  10   0   2   28.77    2.83
  11   0   2   13.79    1.44
  11   0   2   17.86    2.39
  11   0   2   15.01    1.69
  11   0   2   15.52    1.62
  11   0   2   14.47    2.53
  11   0   2   14.83    1.80
  12   0   2   10.14    2.04
  12   0   2   12.97    2.72
  12   0   2   11.86    1.44
  12   0   2    6.23    1.62
  12   0   2   10.27    1.46
  12   0   2   11.14    1.44
  13   0   2   17.84    1.92
  13   0   2   16.89    1.88
  13   0   2   18.06    2.49
  13   0   2   14.89    3.07
  14   0   2    0.89    1.82
  14   0   2    0.09    1.18
  13  -1  -2   -3.45    2.57
  13  -1  -2    2.51    1.94
  13  -1  -2    0.91    1.40
  13  -1  -2    2.69    1.45
  12  -1  -2    7.04    2.21
  12  -1  -2    1.53    2.46
  12  -1  -2    3.68    1.41
  11  -1  -2    5.52    1.86
  11  -1  -2    4.13    1.53
  11  -1  -2    7.68    1.52
  11  -1  -2    5.80    2.50
  10  -1  -2   60.92    3.63
  10  -1  -2   69.63    5.11
  10  -1  -2   59.69    3.30
  10  -1  -2   67.81    4.21
  10  -1  -2   69.36    3.47
   9  -1  -2   64.90    3.88
   9  -1  -2   72.28    4.82
   9  -1  -2   55.69    3.12
   9  -1  -2   59.68    3.48
   9  -1  -2   63.53    3.21
   8  -1  -2   61.87    3.13
   8  -1  -2   66.71    3.70
   8  -1  -2   61.74    3.37
   8  -1  -2   63.18    5.60
   7  -1  -2  141.48    6.50
   7  -1  -2  144.65    5.63
   7  -1  -2  145.09    5.41
   7  -1  -2  139.98    5.49
  -7   1   2  134.78    6.06
   6  -1  -2   41.92    2.15
   6  -1  -2   43.01    3.13
   6  -1  -2   39.54    2.25
   6  -1  -2   42.65    2.55
   6  -1  -2   42.82    2.41
  -6   1   2   37.71    2.79
   5  -1  -2  185.33    6.70
   5  -1  -2  184.17    6.82
   5  -1  -2  198.50    6.88
   5  -1  -2  198.62    7.59
   5  -1  -2  193.30    7.01
  -5   1   2  181.33    7.09
   4  -1  -2    3.71    0.84
   4  -1  -2    5.20    0.81
   4  -1  -2    5.47    0.98
   4  -1  -2    4.43    1.26
   4  -1  -2    4.52    0.92
  -4   1   2    3.03    0.96
  -4   1   2    4.39    0.52
   2  -1  -2   21.88    1.39
   2  -1  -2   26.32    1.40
   2  -1  -2   22.31    1.38
  -2   1   2   22.03    1.16
  -2   1   2   22.62    1.61
  -2   1   2   23.35    1.31
  -2   1   2   22.71    1.37
   1  -1  -2   70.47    2.64
   1  -1  -2   73.20    2.67
   1  -1  -2   67.90    2.58
   1  -1  -2   71.08    2.73
  -1   1   2   68.44    2.61
  -1   1   2   72.23    2.63
  -1   1   2   66.25    2.51
   0  -1  -2   20.21    1.02
   0  -1  -2   17.93    1.07
   0   1   2    8.22    0.64
   1   1   2    0.02    0.20
   1   1   2   -0.24    0.34
   3   1   2  143.21    4.86
   4   1   2    1.70    0.72
   4   1   2    1.35    0.55
   5   1   2   43.21    2.44
   5   1   2   44.06    2.13
   6   1   2  432.29   14.31
   6   1   2  419.29   14.24
   6   1   2  428.92   14.69
   7   1   2    0.34    0.42
   7   1   2    0.27    0.39
   7   1   2    0.13    0.70
   7   1   2    0.48    0.83
   7   1   2   -0.20    0.94
   8   1   2  138.63    4.91
   8   1   2  149.95    6.25
   8   1   2  133.51    4.99
   8   1   2  144.80    5.70
   8   1   2  145.62    5.50
   9   1   2   42.75    2.04
   9   1   2   47.27    2.96
   9   1   2   41.21    2.12
   9   1   2   44.65    2.58
   9   1   2   49.33    3.50
  10   1   2   57.95    3.43
  10   1   2   55.01    2.85
  10   1   2   51.82    2.51
  10   1   2   53.54    2.56
  10   1   2   58.48    4.13
  11   1   2    5.17    1.33
  11   1   2    3.54    0.95
  11   1   2    3.39    0.96
  11   1   2    4.48    0.81
  11   1   2    2.73    1.74
  11   1   2    5.56    1.30
  11   1   2    3.81    0.90
  11   1   2    3.40    1.53
  12   1   2   33.71    2.23
  12   1   2   28.43    1.94
  12   1   2   35.59    2.74
  12   1   2   33.37    3.27
  12   1   2   34.68    2.78
  12   1   2   30.67    3.83
  13   1   2   15.58    2.38
  13   1   2   16.43    2.24
  13   1   2   13.67    2.77
  13   1   2   14.74    1.88
  13   1   2   14.84    1.66
  14   1   2   -0.05    1.31
  14   1   2   -3.28    2.25
  14   1   2    1.14    1.07
  14   1   2   -1.76    1.66
  13  -2  -2    1.42    1.84
  13  -2  -2   -0.44    1.23
  12  -2  -2    2.31    1.93
  12  -2  -2    0.88    2.67
  12  -2  -2    4.74    1.48
  11  -2  -2    2.82    1.11
  11  -2  -2    1.77    2.33
  11  -2  -2    4.55    0.92
  11  -2  -2    5.23    1.46
  11  -2  -2    2.75    1.73
  10  -2  -2   41.20    2.84
  10  -2  -2   42.44    3.65
  10  -2  -2   43.28    4.75
  10  -2  -2   36.89    2.62
   9  -2  -2    4.79    1.68
   9  -2  -2    1.48    1.03
   9  -2  -2    1.64    1.15
   9  -2  -2    2.38    2.07
   8  -2  -2  115.43    4.86
   8  -2  -2  110.12    4.85
   8  -2  -2  120.13    6.11
   8  -2  -2  128.48    5.55
   8  -2  -2  118.89    6.31
   8  -2  -2  118.39    4.88
   7  -2  -2  100.88    4.22
   7  -2  -2   93.91    4.82
   7  -2  -2  103.26    4.33
   7  -2  -2  100.01    4.25
   7  -2  -2  103.80    4.73
   6  -2  -2   41.52    2.85
   6  -2  -2   42.80    3.42
   6  -2  -2   38.75    2.26
   6  -2  -2   41.47    2.35
   6  -2  -2   40.38    2.32
   6  -2  -2   41.23    2.65
  -6   2   2   40.27    3.11
   5  -2  -2   28.76    2.28
   5  -2  -2   28.64    2.69
   5  -2  -2   24.37    1.71
   5  -2  -2   28.93    1.81
   5  -2  -2   24.95    1.78
  -5   2   2   27.67    2.45
   4  -2  -2  264.16    9.49
   4  -2  -2  267.35    9.14
   4  -2  -2  269.22    9.35
   4  -2  -2  273.05    9.09
   4  -2  -2  260.85    9.19
   4  -2  -2  270.76    9.91
  -4   2   2  247.09    8.21
  -4   2   2  245.76    8.30
  -4   2   2  250.38    9.20
   3  -2  -2  403.89   13.84
   3  -2  -2  421.94   14.23
   3  -2  -2  405.77   13.60
   3  -2  -2  416.36   13.73
   3  -2  -2  408.48   13.52
  -3   2   2  383.64   12.68
  -3   2   2  398.64   13.41
  -3   2   2  379.23   12.80
   2  -2  -2   16.74    1.72
   2  -2  -2   16.96    1.12
   2  -2  -2   14.52    1.19
   2  -2  -2   17.21    1.49
   2  -2  -2   15.18    1.25
  -2   2   2   16.78    1.13
  -2   2   2   16.94    0.86
  -2   2   2   14.58    1.08
  -2   2   2   15.54    1.26
   1  -2  -2    3.91    0.91
   1  -2  -2    4.02    0.53
   1  -2  -2    3.63    0.63
   1  -2  -2    4.59    0.70
   1  -2  -2    6.51    0.87
  -1   2   2    4.29    0.73
  -1   2   2    3.23    0.47
  -1   2   2    4.29    0.61
  -1   2   2    5.07    0.68
  -1   2   2    4.40    0.85
  -1   2   2    3.25    0.79
   0  -2  -2    2.34    0.53
   0  -2  -2    4.74    0.69
   0  -2  -2    3.92    0.66
   0  -2  -2    3.14    0.51
   0   2   2    2.73    0.61
   0   2   2    3.41    0.63
   0   2   2    3.62    0.57
   0   2   2    2.37    0.60
  -2  -2  -2  102.81    3.39
  -2  -2  -2  106.98    3.68
  -2  -2  -2  102.12    3.51
   2   2   2  103.36    3.67
   2   2   2  107.83    3.55
   2   2   2  112.57    3.84
   2   2   2  101.56    3.66
   2   2   2  113.42    3.75
   4   2   2   47.18    2.17
   4   2   2   45.35    1.92
   5   2   2  201.75    6.98
   5   2   2  204.75    7.17
   6   2   2  132.79    5.18
   6   2   2  135.70    4.96
   7   2   2  141.53    5.59
   7   2   2  137.37    4.70
   7   2   2  138.42    5.28
   7   2   2  139.21    4.67
   8   2   2   50.99    2.11
   8   2   2   52.36    2.82
   8   2   2   56.00    3.17
   8   2   2   49.33    2.07
   9   2   2   11.22    1.53
   9   2   2    9.72    1.14
   9   2   2    9.26    1.68
   9   2   2    8.65    1.40
   9   2   2   10.01    1.33
  10   2   2   33.04    3.04
  10   2   2   29.67    2.30
  10   2   2   30.52    1.86
  10   2   2   32.18    2.68
  10   2   2   29.47    1.83
  11   2   2   14.27    1.65
  11   2   2   16.01    1.66
  11   2   2   22.45    1.71
  11   2   2   18.68    2.24
  11   2   2   16.31    2.41
  11   2   2   16.46    1.53
  12   2   2   78.26    3.58
  12   2   2   81.65    3.39
  12   2   2   81.46    4.48
  12   2   2   84.13    4.64
  12   2   2   81.65    4.34
  12   2   2   74.28    3.42
  12   2   2   75.97    3.56
  12   2   2   79.84    5.03
  13   2   2    5.40    1.21
  13   2   2    4.27    1.46
  13   2   2    7.96    1.88
  13   2   2    5.35    2.18
  13   2   2    3.91    1.83
  14   2   2    0.17    1.76
  14   2   2   -0.61    1.17
  14   2   2   -3.25    1.87
  14   2   2   -0.08    1.33
  12  -3  -2    7.10    1.70
  12  -3  -2    2.73    3.00
  12  -3  -2    9.47    2.31
  11  -3  -2   13.37    1.98
  11  -3  -2   15.82    2.50
  11  -3  -2   12.10    3.61
  10  -3  -2   43.04    3.88
  10  -3  -2   40.70    3.01
  10  -3  -2   39.87    5.05
   9  -3  -2    2.12    0.72
   9  -3  -2    3.48    1.27
   9  -3  -2    3.81    2.36
   9  -3  -2    0.73    1.50
   8  -3  -2   82.78    3.39
   8  -3  -2   84.32    5.49
   8  -3  -2   84.00    3.99
   8  -3  -2   77.40    3.85
   8  -3  -2   86.21    4.59
   7  -3  -2   32.40    2.34
   7  -3  -2   34.10    3.70
   7  -3  -2   33.66    2.82
   7  -3  -2   29.91    2.85
   7  -3  -2   29.96    2.21
   7  -3  -2   30.87    1.90
   6  -3  -2   31.28    2.14
   6  -3  -2   31.06    2.20
   6  -3  -2   30.37    2.57
   6  -3  -2   35.05    2.74
   6  -3  -2   31.89    1.86
  -6   3   2   34.03    3.09
   5  -3  -2   12.10    1.20
   5  -3  -2   10.24    1.32
   5  -3  -2    7.16    1.55
   5  -3  -2   13.21    1.37
   5  -3  -2   10.47    1.53
   5  -3  -2   13.26    1.38
  -5   3   2    9.84    1.58
  -5   3   2   11.31    1.01
  -5   3   2   11.20    0.89
   4  -3  -2  659.28   22.07
   4  -3  -2  634.98   21.19
   4  -3  -2  623.69   21.22
   4  -3  -2  636.66   21.43
   4  -3  -2  663.60   20.86
  -4   3   2  599.59   19.68
  -4   3   2  633.44   20.79
  -4   3   2  598.53   19.47
  -4   3   2  591.05   19.81
   3  -3  -2  168.56    6.22
   3  -3  -2  169.84    6.75
   3  -3  -2  167.12    6.02
   3  -3  -2  158.76    6.02
   3  -3  -2  169.31    5.65
  -3   3   2  166.31    5.55
  -3   3   2  169.91    5.58
  -3   3   2  164.21    5.90
  -3   3   2  155.26    5.74
  -3   3   2  165.43    6.58
   2  -3  -2   46.42    2.22
   2  -3  -2   45.49    1.82
   2  -3  -2   45.33    2.37
   2  -3  -2   41.38    2.18
  -2   3   2   46.11    2.70
  -2   3   2   44.90    2.20
  -2   3   2   40.93    2.05
  -2   3   2   46.24    1.95
  -2   3   2   43.25    2.46
  -2   3   2   47.04    2.00
   1  -3  -2    3.08    0.79
   1  -3  -2    2.74    1.00
   1  -3  -2    2.43    0.75
   1  -3  -2    2.84    0.85
   1  -3  -2    2.66    0.52
  -1   3   2    2.52    0.74
  -1   3   2    1.43    0.77
  -1   3   2    2.46    0.67
  -1   3   2    1.99    0.57
  -1   3   2    2.25    0.55
   0  -3  -2  103.74    3.88
   0  -3  -2  107.26    4.12
   0  -3  -2  102.33    3.88
   0  -3  -2  106.03    3.84
   0   3   2  105.76    3.86
   0   3   2  102.68    3.76
   0   3   2  102.00    3.83
   0   3   2  105.94    4.05
   0   3   2  103.87    3.86
  -1  -3  -2  135.49    4.68
  -1  -3  -2  129.19    4.68
  -1  -3  -2  133.79    4.71
   1   3   2  140.36    4.83
   1   3   2  131.15    4.79
   1   3   2  135.38    4.83
   1   3   2  138.51    4.85
  -2  -3  -2   73.81    2.73
  -2  -3  -2   70.80    2.77
  -2  -3  -2   76.90    2.78
  -2  -3  -2   73.18    2.86
  -2  -3  -2   73.30    2.56
   2   3   2   75.99    2.94
   2   3   2   75.40    2.84
   2   3   2   75.64    2.87
   2   3   2   72.84    2.72
  -3  -3  -2   52.48    2.24
  -3  -3  -2   48.53    1.95
  -3  -3  -2   50.97    1.85
   3   3   2   55.04    2.01
   3   3   2   51.39    2.63
   3   3   2   55.41    1.92
   3   3   2   48.38    2.08
   3   3   2   53.99    2.35
  -4  -3  -2   66.05    2.45
   4   3   2   68.34    2.57
   4   3   2   65.38    2.50
   4   3   2   66.60    2.54
   4   3   2   67.54    2.42
  -5  -3  -2  419.57   13.73
   5   3   2  443.96   14.52
   5   3   2  444.53   14.84
   5   3   2  445.88   14.56
   5   3   2  445.45   14.44
   5   3   2  438.20   14.38
   6   3   2    1.84    0.81
   6   3   2    2.77    0.51
   6   3   2    2.27    0.62
   6   3   2    4.22    0.82
   6   3   2    2.04    0.73
   7   3   2  218.27    7.63
   7   3   2  214.96    7.30
   7   3   2  217.60    7.70
   7   3   2  209.90    7.18
   8   3   2   22.50    1.98
   8   3   2   24.81    1.96
   8   3   2   20.79    1.26
   9   3   2    4.77    0.79
   9   3   2    4.04    0.90
   9   3   2    3.99    1.25
   9   3   2    3.97    1.24
  10   3   2    3.55    1.33
  10   3   2    0.88    1.24
  10   3   2    1.78    0.86
  10   3   2    2.20    0.75
  10   3   2    1.57    1.25
  11   3   2   82.81    4.28
  11   3   2   79.21    4.43
  11   3   2   82.00    4.40
  11   3   2   77.20    3.82
  11   3   2   82.15    3.64
  11   3   2   76.86    3.37
  11   3   2   74.22    3.44
  12   3   2   73.63    3.45
  12   3   2   80.85    3.57
  12   3   2   81.32    4.51
  12   3   2   81.21    4.52
  12   3   2   76.73    3.52
  12   3   2   77.06    3.86
  13   3   2    2.45    1.72
  13   3   2    1.82    0.95
  13   3   2    1.06    1.00
  13   3   2    1.15    1.44
  13   3   2   -0.98    1.66
  13   3   2    0.92    1.31
  14   3   2   -0.25    1.24
  14   3   2    3.04    1.62
  14   3   2   -0.95    1.87
  14   3   2    2.57    1.83
  14   3   2    2.24    0.97
  15   3   2    7.66    1.78
  15   3   2    7.68    2.31
  15   3   2    6.32    1.82
  15   3   2    0.52    2.14
  12  -4  -2   19.77    2.88
  12  -4  -2   19.50    2.43
  12  -4  -2   20.64    4.39
  11  -4  -2   28.63    2.87
  11  -4  -2   33.92    3.53
  11  -4  -2   26.90    4.40
  10  -4  -2    0.88    2.94
  10  -4  -2    0.90    1.85
   9  -4  -2   52.14    3.39
   9  -4  -2   53.74    4.02
   9  -4  -2   58.40    5.38
   8  -4  -2   39.88    3.43
   8  -4  -2   36.79    2.82
   8  -4  -2   43.91    4.55
   7  -4  -2    6.59    1.42
   7  -4  -2    8.54    2.42
   7  -4  -2    7.28    1.32
   7  -4  -2    7.35    1.71
   7  -4  -2    7.04    1.82
   6  -4  -2    4.39    1.34
   6  -4  -2    5.14    1.27
   6  -4  -2    3.54    1.79
   5  -4  -2   88.02    4.27
   5  -4  -2   94.47    4.06
   5  -4  -2   98.72    4.78
   5  -4  -2   89.63    3.99
  -5   4   2   85.92    3.03
  -5   4   2   87.48    3.25
  -5   4   2   84.37    4.66
  -5   4   2   81.88    3.39
   4  -4  -2  423.03   14.87
   4  -4  -2  442.28   15.02
   4  -4  -2  446.25   15.84
   4  -4  -2  447.35   14.89
  -4   4   2  421.38   13.74
  -4   4   2  427.59   15.08
  -4   4   2  411.41   14.02
  -4   4   2  414.99   13.89
   3  -4  -2    1.18    0.76
   3  -4  -2    1.56    0.90
   3  -4  -2    0.71    0.79
   3  -4  -2    0.95    1.11
  -3   4   2    0.16    0.97
  -3   4   2    1.22    0.76
  -3   4   2    1.03    0.47
  -3   4   2    0.49    0.59
  -3   4   2    0.37    0.75
   2  -4  -2  103.38    4.09
   2  -4  -2  101.76    4.69
   2  -4  -2   96.21    4.02
   2  -4  -2   98.03    4.04
  -2   4   2   99.28    4.13
  -2   4   2   97.78    3.57
  -2   4   2   98.22    3.84
  -2   4   2   95.58    4.47
  -2   4   2   93.57    3.90
  -2   4   2   99.79    3.73
   1  -4  -2  114.12    4.76
   1  -4  -2  104.69    4.25
   1  -4  -2  111.24    4.23
   1  -4  -2  108.00    4.27
  -1   4   2  111.02    4.28
  -1   4   2  109.35    4.59
  -1   4   2  108.80    4.05
  -1   4   2  107.20    4.05
  -1   4   2  102.06    4.08
  -1   4   2  104.15    4.17
   0  -4  -2  244.63    8.43
   0  -4  -2  231.20    8.14
   0  -4  -2  229.64    8.13
   0   4   2  232.97    8.14
   0   4   2  220.53    8.06
   0   4   2  234.80    8.03
   0   4   2  239.39    8.09
   0   4   2  245.90    7.97
  -1  -4  -2    9.47    1.10
  -1  -4  -2   10.36    1.10
   1   4   2    6.72    0.88
   1   4   2    8.99    0.99
   1   4   2   10.34    1.23
   1   4   2    8.97    1.01
  -2  -4  -2    7.60    0.88
  -2  -4  -2    9.26    0.98
  -2  -4  -2    7.91    0.87
  -2  -4  -2    8.42    0.82
   2   4   2    8.60    1.00
   2   4   2    7.74    0.94
   2   4   2    8.24    0.97
  -3  -4  -2  204.43    7.17
  -3  -4  -2  204.75    6.87
  -3  -4  -2  196.42    7.02
  -3  -4  -2  219.35    6.89
  -3  -4  -2  204.93    7.03
   3   4   2  213.18    6.89
   3   4   2  196.40    7.20
   3   4   2  209.52    7.20
   3   4   2  213.14    6.88
  -4  -4  -2   97.03    3.59
  -4  -4  -2   98.37    3.49
  -4  -4  -2  101.75    3.56
   4   4   2  102.72    3.67
   4   4   2   98.64    3.79
   4   4   2  100.29    3.77
   4   4   2  101.75    4.04
  -5  -4  -2  227.48    7.61
   5   4   2  241.91    8.41
   5   4   2  238.88    8.10
   5   4   2  231.59    8.04
   5   4   2  239.76    8.08
   6   4   2  183.65    6.73
   6   4   2  185.51    6.38
   6   4   2  176.46    6.06
   6   4   2  172.27    6.39
   6   4   2  184.34    6.30
   7   4   2  463.12   15.20
   7   4   2  457.84   15.02
   7   4   2  467.96   15.57
   7   4   2  463.25   15.00
   7   4   2  424.49   15.05
   8   4   2   17.51    1.62
   8   4   2   18.96    1.79
   8   4   2   15.80    1.27
   8   4   2   19.99    2.02
   8   4   2   16.42    1.41
   9   4   2    5.11    1.36
   9   4   2    3.85    1.10
   9   4   2    5.78    0.88
   9   4   2    6.48    1.34
   9   4   2    5.63    1.02
  10   4   2   10.54    1.71
  10   4   2    8.83    1.44
  10   4   2   11.25    1.29
  10   4   2   10.18    1.13
  10   4   2   10.00    1.41
  10   4   2   11.45    1.67
  11   4   2   48.27    2.85
  11   4   2   52.11    3.35
  11   4   2   48.19    2.61
  11   4   2   49.46    2.47
  11   4   2   48.20    3.18
  11   4   2   51.24    3.54
  12   4   2    7.21    1.91
  12   4   2   11.66    1.40
  12   4   2    9.51    1.24
  12   4   2    9.04    1.50
  12   4   2    8.94    1.91
  12   4   2    6.49    1.61
  13   4   2   14.77    2.27
  13   4   2   10.16    2.03
  13   4   2   14.49    1.81
  13   4   2   11.09    1.38
  13   4   2   12.04    2.16
  13   4   2   11.63    1.52
  14   4   2   10.10    1.96
  14   4   2    9.94    2.10
  14   4   2   10.73    1.53
  14   4   2    5.78    1.98
  14   4   2   11.11    2.23
  14   4   2   11.56    1.42
  15   4   2   19.49    2.74
  15   4   2   17.68    2.63
  15   4   2   14.18    2.35
  11  -5  -2   -1.28    1.82
  11  -5  -2    1.25    2.92
  11  -5  -2    0.57    1.44
  10  -5  -2   17.54    3.70
  10  -5  -2   22.88    3.06
   9  -5  -2  124.32    5.87
   9  -5  -2  132.42    6.59
   9  -5  -2  132.88    8.13
   8  -5  -2   25.21    2.62
   8  -5  -2   22.85    2.65
   8  -5  -2   25.32    3.58
   7  -5  -2    0.18    1.92
   7  -5  -2    1.60    1.43
   6  -5  -2   14.00    2.72
   6  -5  -2    9.91    1.66
   6  -5  -2   13.78    1.93
   6  -5  -2   10.01    1.50
   6  -5  -2   11.26    1.98
   5  -5  -2   80.43    5.03
   5  -5  -2   73.98    3.87
   5  -5  -2   77.42    3.80
   5  -5  -2   74.31    3.70
  -5   5   2   66.83    2.87
  -5   5   2   70.55    2.76
  -5   5   2   66.38    3.09
   4  -5  -2   53.21    2.92
   4  -5  -2   54.05    2.97
   4  -5  -2   56.21    3.07
  -4   5   2   51.51    2.69
  -4   5   2   51.43    3.55
  -4   5   2   49.22    2.44
  -4   5   2   53.35    2.36
   3  -5  -2   45.91    2.59
   3  -5  -2   49.48    3.47
   3  -5  -2   44.72    2.60
   3  -5  -2   43.13    2.59
  -3   5   2   37.88    3.03
  -3   5   2   44.26    2.13
  -3   5   2   40.11    2.17
  -3   5   2   42.30    2.37
   2  -5  -2   51.68    2.75
   2  -5  -2   48.96    2.67
   2  -5  -2   54.90    3.41
   2  -5  -2   55.01    2.72
  -2   5   2   51.63    3.20
  -2   5   2   48.85    2.50
  -2   5   2   50.42    2.64
  -2   5   2   53.16    2.58
  -2   5   2   52.64    2.85
   1  -5  -2  109.12    4.22
   1  -5  -2  103.46    4.31
   1  -5  -2  108.39    4.87
   1  -5  -2  103.84    4.35
  -1   5   2  105.33    4.25
  -1   5   2   99.42    4.62
  -1   5   2  103.87    4.07
  -1   5   2   99.80    4.11
  -1   5   2  105.92    4.23
  -1   5   2  102.30    3.81
   0  -5  -2  120.40    4.87
   0  -5  -2  127.31    4.76
   0  -5  -2  132.19    5.27
   0  -5  -2  120.59    4.84
   0   5   2  127.91    5.17
   0   5   2  112.56    4.77
   0   5   2  128.10    4.64
   0   5   2  132.27    4.90
   0   5   2  128.22    4.84
   0   5   2  125.81    4.90
  -1  -5  -2    2.11    0.95
  -1  -5  -2    0.01    0.90
  -1  -5  -2    0.68    0.80
  -1  -5  -2    1.42    0.85
   1   5   2   -0.46    0.91
   1   5   2    1.53    0.92
   1   5   2    1.24    0.78
   1   5   2    1.62    0.89
  -2  -5  -2  177.55    6.26
  -2  -5  -2  166.40    6.29
  -2  -5  -2  184.37    6.34
  -2  -5  -2  170.90    6.30
   2   5   2  182.51    6.32
   2   5   2  180.33    6.37
   2   5   2  172.50    6.45
   2   5   2  173.49    6.40
   2   5   2  170.15    6.32
  -3  -5  -2    9.69    0.94
  -3  -5  -2    8.15    1.17
  -3  -5  -2   12.40    1.26
  -3  -5  -2    8.97    1.07
   3   5   2    6.12    0.99
   3   5   2    8.79    1.10
   3   5   2    7.15    0.98
   3   5   2    8.25    1.01
  -4  -5  -2   48.93    2.33
  -4  -5  -2   48.17    2.52
  -4  -5  -2   52.46    2.21
  -4  -5  -2   55.58    2.36
   4   5   2   56.45    2.58
   4   5   2   49.33    2.15
   4   5   2   50.90    2.46
  -5  -5  -2   10.71    1.01
  -5  -5  -2    9.82    0.87
  -5  -5  -2   10.01    1.10
   5   5   2   10.28    1.42
   5   5   2   10.49    1.17
   5   5   2   11.96    1.09
   5   5   2   11.22    1.14
  -6  -5  -2  268.09    9.00
   6   5   2  292.26    9.81
   6   5   2  290.79    9.90
   6   5   2  291.35   10.23
   6   5   2  280.89    9.81
  -7  -5  -2  167.79    5.92
   7   5   2  181.73    6.62
   7   5   2  190.79    6.77
   7   5   2  190.52    7.19
   7   5   2  188.07    6.72
   8   5   2    3.60    0.86
   8   5   2    4.17    0.98
   8   5   2    4.37    1.19
   8   5   2    2.45    1.47
   9   5   2   13.77    1.63
   9   5   2   13.50    1.56
   9   5   2   13.84    1.41
   9   5   2   11.30    1.65
   9   5   2   13.66    1.43
   9   5   2   15.68    1.75
  10   5   2   52.79    4.58
  10   5   2   41.86    2.90
  10   5   2   37.62    2.31
  10   5   2   39.56    2.20
  10   5   2   40.49    2.36
  10   5   2   43.43    3.25
  11   5   2   82.10    3.71
  11   5   2   91.07    4.75
  11   5   2   88.89    4.37
  11   5   2   80.51    3.76
  11   5   2   83.05    3.60
  11   5   2   80.56    4.04
  12   5   2    2.07    1.22
  12   5   2    7.61    1.29
  12   5   2    6.65    1.79
  12   5   2    5.88    1.05
  12   5   2    6.42    1.22
  12   5   2    7.04    1.79
  13   5   2    7.46    1.95
  13   5   2    3.43    1.36
  13   5   2    7.32    1.76
  13   5   2    7.25    1.28
  13   5   2    6.62    1.18
  13   5   2    5.75    1.41
  13   5   2    7.23    1.89
  14   5   2    2.64    1.90
  14   5   2    1.44    1.79
  14   5   2   -0.12    1.25
  14   5   2    2.00    1.24
  14   5   2    1.87    1.02
  15   5   2    8.02    2.29
  15   5   2    7.33    2.17
  15   5   2    7.98    1.99
  11  -6  -2   -2.68    1.43
  11  -6  -2   -3.13    2.77
  10  -6  -2   14.96    3.86
  10  -6  -2   18.86    2.47
  10  -6  -2   22.54    3.22
   9  -6  -2   42.94    3.44
   9  -6  -2   40.76    4.13
   9  -6  -2   41.81    5.80
   8  -6  -2    1.88    2.43
   8  -6  -2   -1.07    1.32
   8  -6  -2    2.26    2.43
   7  -6  -2   12.99    2.74
   7  -6  -2   14.31    2.23
   7  -6  -2   14.01    2.12
   6  -6  -2   27.44    3.66
   6  -6  -2   22.23    2.33
   6  -6  -2   19.43    2.21
  -6   6   2   21.66    1.31
  -6   6   2   21.20    1.48
   5  -6  -2  101.45    5.86
   5  -6  -2   92.17    4.37
   5  -6  -2   82.65    4.80
  -5   6   2   82.86    3.47
  -5   6   2   83.52    3.43
  -5   6   2   83.13    3.70
   4  -6  -2    9.36    2.23
   4  -6  -2    6.98    1.37
   4  -6  -2    8.41    1.42
   4  -6  -2    6.18    1.40
  -4   6   2    9.13    1.13
  -4   6   2    7.36    1.31
  -4   6   2    8.60    1.19
   3  -6  -2   63.17    3.25
   3  -6  -2   65.56    3.42
   3  -6  -2   63.55    3.95
  -3   6   2   64.55    3.53
  -3   6   2   60.64    3.96
  -3   6   2   61.82    2.98
  -3   6   2   60.11    2.89
  -3   6   2   64.78    3.18
   2  -6  -2   14.44    1.55
   2  -6  -2   16.69    1.63
   2  -6  -2   15.99    1.75
   2  -6  -2   14.57    2.06
  -2   6   2   17.50    1.86
  -2   6   2   11.41    1.65
  -2   6   2   12.64    1.54
  -2   6   2   16.70    1.78
  -2   6   2   14.65    1.64
  -2   6   2   17.34    1.30
   1  -6  -2  136.97    5.29
   1  -6  -2  139.63    5.52
   1  -6  -2  134.42    5.47
   1  -6  -2  141.57    6.10
  -1   6   2  136.83    5.38
  -1   6   2  136.50    5.21
  -1   6   2  130.73    5.82
  -1   6   2  137.16    4.90
  -1   6   2  137.04    5.36
  -1   6   2  130.71    5.22
   0  -6  -2  138.70    5.48
   0  -6  -2  130.16    5.40
   0  -6  -2  146.74    5.90
   0  -6  -2  138.55    5.25
   0   6   2  140.25    5.20
   0   6   2  137.50    5.40
   0   6   2  136.18    5.41
   0   6   2  142.22    5.85
   0   6   2  143.30    5.54
   0   6   2  147.35    5.49
  -1  -6  -2  166.05    6.35
  -1  -6  -2  170.67    6.19
  -1  -6  -2  169.35    6.57
  -1  -6  -2  169.25    6.35
   1   6   2  169.41    6.48
   1   6   2  168.53    6.35
   1   6   2  165.36    6.26
   1   6   2  164.61    6.29
   1   6   2  170.00    6.26
  -2  -6  -2  454.09   15.31
  -2  -6  -2  440.33   15.28
  -2  -6  -2  445.43   15.18
  -2  -6  -2  475.79   15.39
   2   6   2  451.02   15.50
   2   6   2  435.38   15.40
   2   6   2  454.56   15.49
   2   6   2  471.55   15.43
   2   6   2  480.22   15.85
  -3  -6  -2   88.79    3.79
  -3  -6  -2   89.47    3.79
  -3  -6  -2   94.41    3.85
  -3  -6  -2   88.14    3.49
  -3  -6  -2   95.61    3.71
   3   6   2   88.66    4.04
   3   6   2   88.26    3.83
   3   6   2   97.66    3.97
   3   6   2   95.00    3.96
  -4  -6  -2   26.62    1.67
  -4  -6  -2   25.76    1.76
  -4  -6  -2   25.56    1.86
  -4  -6  -2   24.78    1.52
  -4  -6  -2   25.72    1.77
   4   6   2   25.28    1.85
   4   6   2   23.99    2.16
   4   6   2   26.14    1.93
   4   6   2   25.99    2.06
  -5  -6  -2   22.97    1.46
  -5  -6  -2   25.61    2.05
  -5  -6  -2   23.79    1.58
   5   6   2   23.55    1.74
   5   6   2   24.07    1.84
   5   6   2   22.87    1.43
   5   6   2   22.73    2.00
   5   6   2   22.62    2.07
  -6  -6  -2  340.50   11.53
  -6  -6  -2  334.74   11.41
  -6  -6  -2  349.27   11.33
   6   6   2  344.76   12.35
   6   6   2  349.52   12.68
   6   6   2  378.03   12.19
   6   6   2  377.68   12.75
   6   6   2  372.59   12.49
  -7  -6  -2    1.67    0.68
   7   6   2    1.27    0.78
   7   6   2    1.74    1.21
   7   6   2    1.22    0.89
   7   6   2    1.60    0.96
   7   6   2    0.79    0.96
  -8  -6  -2    3.02    0.79
   8   6   2    5.61    1.53
   8   6   2    3.79    0.95
   8   6   2    4.38    1.20
   8   6   2    3.53    1.04
   8   6   2    3.74    1.48
   9   6   2    8.28    1.28
   9   6   2    7.39    1.58
   9   6   2    6.25    1.38
   9   6   2    8.81    1.20
   9   6   2    9.04    1.52
  10   6   2  125.29    4.99
  10   6   2  127.16    5.90
  10   6   2  124.62    5.52
  10   6   2  126.56    5.41
  10   6   2  127.58    5.12
  11   6   2   34.20    2.26
  11   6   2   38.20    3.38
  11   6   2   33.82    2.94
  11   6   2   39.00    2.44
  12   6   2    3.01    1.65
  12   6   2    4.85    1.24
  12   6   2    5.00    1.08
  12   6   2    4.27    1.59
  13   6   2   11.79    2.74
  13   6   2   10.45    2.12
  13   6   2   12.14    1.59
  14   6   2    1.23    1.05
  14   6   2    2.37    1.27
  14   6   2    4.62    2.07
  14   6   2   -1.31    1.64
  15   6   2    4.71    1.42
  15   6   2    4.15    2.00
  15   6   2    3.32    2.04
  15   6   2    2.85    1.72
  10  -7  -2   21.41    2.72
  10  -7  -2   16.20    4.39
  10  -7  -2   24.04    3.06
   9  -7  -2   15.14    2.36
   9  -7  -2   14.02    3.86
   9  -7  -2   14.40    2.77
   8  -7  -2    8.96    2.17
   8  -7  -2    4.68    2.98
   8  -7  -2    8.13    1.92
   7  -7  -2   11.43    2.09
   7  -7  -2    8.50    2.09
   7  -7  -2   11.38    3.20
   6  -7  -2   66.29    5.72
   6  -7  -2   65.30    4.16
   6  -7  -2   69.08    4.16
  -6   7   2   56.52    2.44
  -6   7   2   57.48    2.47
  -6   7   2   57.86    2.66
   5  -7  -2   95.31    6.29
   5  -7  -2   99.31    4.87
   5  -7  -2   91.92    4.55
  -5   7   2   85.22    3.72
  -5   7   2   90.45    4.01
  -5   7   2   89.37    3.78
   4  -7  -2   24.85    2.57
   4  -7  -2   19.72    2.95
   4  -7  -2   21.06    2.24
  -4   7   2   21.56    2.17
  -4   7   2   24.25    1.93
  -4   7   2   21.64    1.93
   3  -7  -2   86.43    4.61
   3  -7  -2   79.98    3.93
   3  -7  -2   87.60    5.33
  -3   7   2   74.98    3.66
  -3   7   2   82.24    3.71
  -3   7   2   84.75    4.29
  -3   7   2   82.61    3.89
   2  -7  -2    6.12    1.36
   2  -7  -2    4.05    1.31
   2  -7  -2    4.85    1.18
  -2   7   2    6.37    1.55
  -2   7   2    2.69    0.99
  -2   7   2    3.27    1.21
  -2   7   2    3.58    1.12
  -2   7   2    3.66    0.78
   1  -7  -2  113.80    4.83
   1  -7  -2  101.42    5.03
   1  -7  -2  101.64    4.40
   1  -7  -2  108.83    5.36
  -1   7   2  100.66    4.42
  -1   7   2  104.09    4.43
  -1   7   2  102.39    4.57
  -1   7   2  107.71    4.59
  -1   7   2  103.88    4.02
   0  -7  -2    0.89    0.90
   0  -7  -2    1.17    1.11
   0  -7  -2    0.19    0.95
   0  -7  -2    1.12    0.98
   0   7   2    0.20    0.68
   0   7   2   -0.10    0.81
   0   7   2    0.15    0.96
   0   7   2    0.04    0.90
   0   7   2    1.10    1.07
   0   7   2    0.22    1.01
  -1  -7  -2  383.20   13.26
  -1  -7  -2  409.16   13.55
  -1  -7  -2  397.26   13.79
  -1  -7  -2  368.62   13.42
   1   7   2  378.71   13.21
   1   7   2  385.52   13.53
   1   7   2  395.31   13.21
   1   7   2  389.02   13.09
   1   7   2  387.90   13.33
   1   7   2  362.70   13.17
  -2  -7  -2  185.17    7.04
  -2  -7  -2  198.56    7.21
  -2  -7  -2  181.72    6.99
  -2  -7  -2  181.97    6.84
   2   7   2  191.44    7.17
   2   7   2  198.17    7.29
   2   7   2  188.22    7.23
   2   7   2  192.47    7.15
  -3  -7  -2   15.10    1.54
  -3  -7  -2   11.98    1.37
  -3  -7  -2   13.73    1.36
  -3  -7  -2   12.32    1.41
  -3  -7  -2   13.29    1.41
   3   7   2   10.85    1.46
   3   7   2   12.10    1.41
   3   7   2   14.74    1.61
   3   7   2   10.84    1.30
  -4  -7  -2    2.72    0.96
  -4  -7  -2    1.44    0.79
  -4  -7  -2    3.17    0.92
  -4  -7  -2    2.29    1.00
  -4  -7  -2    2.26    0.82
   4   7   2    0.15    1.02
   4   7   2    2.27    1.05
   4   7   2    2.90    1.01
   4   7   2    2.51    1.00
  -5  -7  -2  265.30    9.60
  -5  -7  -2  286.73    9.84
  -5  -7  -2  265.43    9.76
  -5  -7  -2  286.31    9.63
   5   7   2  269.83   10.18
   5   7   2  282.49    9.97
   5   7   2  283.78   10.14
   5   7   2  293.57   10.10
  -6  -7  -2  183.32    6.85
  -6  -7  -2  194.06    6.82
  -6  -7  -2  196.20    6.69
   6   7   2  206.90    8.00
   6   7   2  214.01    7.25
   6   7   2  219.87    7.96
   6   7   2  193.75    7.56
   6   7   2  210.04    7.74
  -7  -7  -2    6.13    0.84
  -7  -7  -2    6.06    0.89
  -7  -7  -2    6.57    0.95
   7   7   2    5.62    1.10
   7   7   2    5.56    1.22
   7   7   2    4.98    1.30
   7   7   2    5.63    1.42
   7   7   2    6.31    1.05
  -8  -7  -2   27.25    1.71
   8   7   2   30.62    2.18
   8   7   2   32.19    2.29
   8   7   2   32.07    2.78
   8   7   2   36.94    2.91
   8   7   2   33.31    2.36
  -9  -7  -2   39.85    2.14
   9   7   2   44.44    3.33
   9   7   2   46.56    2.88
   9   7   2   45.81    2.80
   9   7   2   45.60    2.60
   9   7   2   43.17    3.13
  10   7   2   75.59    3.77
  10   7   2   75.88    4.43
  10   7   2   76.78    3.91
  10   7   2   74.53    3.72
  11   7   2    0.54    1.39
  11   7   2    0.52    1.09
  11   7   2    1.18    1.68
  11   7   2    0.58    0.89
  12   7   2   49.94    3.06
  12   7   2   50.97    4.07
  12   7   2   50.46    3.55
  13   7   2    2.09    2.04
  13   7   2    3.14    1.73
  13   7   2    7.64    1.43
  14   7   2   16.02    2.75
  14   7   2   15.46    2.47
  14   7   2   13.71    2.04
  15   7   2    3.01    1.29
  15   7   2   -0.24    1.82
  15   7   2    2.31    1.22
  15   7   2    1.46    1.98
   9  -8  -2   -4.89    2.72
   9  -8  -2   -0.37    2.10
   9  -8  -2   -0.26    1.55
   8  -8  -2   10.98    2.36
   8  -8  -2    9.58    3.45
   8  -8  -2   11.69    2.24
   7  -8  -2    9.63    2.07
   7  -8  -2    7.78    3.21
   7  -8  -2    7.46    2.11
   6  -8  -2   59.48    5.81
   6  -8  -2   54.37    4.06
   6  -8  -2   53.53    4.02
  -6   8   2   48.17    2.32
  -6   8   2   50.55    2.55
  -6   8   2   46.93    2.68
   5  -8  -2    6.44    1.81
   5  -8  -2    8.86    2.57
  -5   8   2    8.19    1.24
  -5   8   2    5.41    2.16
  -5   8   2    8.39    1.54
   4  -8  -2   91.89    4.98
   4  -8  -2  101.57    6.30
   4  -8  -2   98.09    5.01
  -4   8   2   95.74    4.28
  -4   8   2   99.41    5.29
  -4   8   2   92.96    4.22
   3  -8  -2   78.77    5.33
   3  -8  -2   70.66    3.78
   3  -8  -2   80.78    4.27
  -3   8   2   74.78    4.70
  -3   8   2   69.35    3.52
  -3   8   2   70.74    3.58
   2  -8  -2   46.35    3.14
   2  -8  -2   49.68    4.12
   2  -8  -2   46.56    3.29
  -2   8   2   41.55    2.85
  -2   8   2   43.97    2.18
  -2   8   2   46.18    2.87
  -2   8   2   42.19    3.23
   1  -8  -2   55.72    4.54
   1  -8  -2   60.20    3.73
   1  -8  -2   60.06    3.55
   1  -8  -2   56.31    3.06
  -1   8   2   58.53    3.36
  -1   8   2   61.68    2.80
  -1   8   2   61.07    3.52
   0  -8  -2   52.93    3.70
   0  -8  -2   58.56    4.76
   0  -8  -2   48.83    3.02
   0  -8  -2   46.78    2.81
   0   8   2   55.32    3.17
   0   8   2   52.56    3.12
   0   8   2   50.29    3.04
   0   8   2   47.72    2.60
  -1  -8  -2  262.55    9.38
  -1  -8  -2  273.80   10.06
  -1  -8  -2  261.56    9.70
  -1  -8  -2  249.64    9.58
   1   8   2  277.58    9.82
   1   8   2  276.88    9.64
   1   8   2  262.30    9.81
   1   8   2  264.46    9.93
  -2  -8  -2    3.57    1.20
  -2  -8  -2    4.88    1.04
  -2  -8  -2    5.52    1.37
  -2  -8  -2    3.29    1.06
   2   8   2    3.23    1.16
   2   8   2    4.25    1.25
   2   8   2    5.75    1.40
  -3  -8  -2    1.85    0.86
  -3  -8  -2   -0.51    0.97
  -3  -8  -2    1.27    0.91
  -3  -8  -2   -1.13    0.93
  -3  -8  -2   -0.87    0.97
   3   8   2    1.58    1.22
   3   8   2    1.27    1.12
   3   8   2    0.07    1.00
  -4  -8  -2   19.87    1.99
  -4  -8  -2   19.68    1.68
  -4  -8  -2   22.15    2.04
  -4  -8  -2   18.80    1.80
  -4  -8  -2   18.71    1.88
   4   8   2   20.07    2.17
   4   8   2   22.94    2.21
  -5  -8  -2  430.85   15.31
  -5  -8  -2  439.65   14.97
  -5  -8  -2  456.25   15.26
  -5  -8  -2  462.83   14.84
  -5  -8  -2  447.64   15.26
   5   8   2  477.73   16.25
   5   8   2  477.15   16.22
   5   8   2  455.37   16.31
  -6  -8  -2   59.77    2.72
  -6  -8  -2   56.74    2.89
  -6  -8  -2   57.34    2.91
   6   8   2   64.26    3.42
   6   8   2   62.44    3.62
   6   8   2   54.33    3.48
   6   8   2   69.27    4.06
  -7  -8  -2   39.82    2.14
  -7  -8  -2   41.55    2.37
  -7  -8  -2   41.56    2.28
   7   8   2   46.16    2.35
   7   8   2   46.47    3.21
   7   8   2   41.50    2.69
   7   8   2   41.86    3.14
   7   8   2   47.02    2.94
  -8  -8  -2   10.63    1.25
  -8  -8  -2   11.43    1.16
   8   8   2   12.22    1.57
   8   8   2   12.54    1.39
   8   8   2   10.23    1.70
   8   8   2   12.61    1.69
  -9  -8  -2   24.82    1.74
   9   8   2   25.52    2.64
   9   8   2   25.69    2.17
   9   8   2   25.22    2.21
   9   8   2   27.01    2.44
 -10  -8  -2   26.02    1.82
  10   8   2   27.11    2.82
  10   8   2   30.82    2.32
  10   8   2   29.19    2.48
  10   8   2   28.07    2.53
  11   8   2   17.99    2.61
  11   8   2   19.21    2.25
  11   8   2   20.52    2.08
  12   8   2   39.89    3.00
  12   8   2   42.61    3.98
  13   8   2    7.50    2.19
  13   8   2    9.06    1.68
  13   8   2   11.53    2.03
  14   8   2    4.33    1.83
  14   8   2    5.81    1.48
  14   8   2    5.50    2.18
  15   8   2   -2.16    1.76
  15   8   2    2.17    1.25
  15   8   2   -0.29    1.65
   8  -9  -2    7.70    2.15
   8  -9  -2    7.01    3.82
   8  -9  -2   12.78    2.77
   7  -9  -2    9.11    2.40
   7  -9  -2    6.82    3.21
   6  -9  -2   25.24    2.84
   6  -9  -2   31.94    3.33
   6  -9  -2   29.95    4.56
  -6   9   2   25.58    1.88
  -6   9   2   23.41    1.63
   5  -9  -2    6.82    2.92
   5  -9  -2    9.54    2.12
  -5   9   2    8.26    1.28
  -5   9   2    5.45    1.16
  -5   9   2    7.35    1.58
   4  -9  -2  163.56    8.80
   4  -9  -2  167.43    7.39
  -4   9   2  150.03    6.12
  -4   9   2  148.76    6.28
   3  -9  -2   48.65    4.75
   3  -9  -2   46.55    3.60
  -3   9   2   43.49    2.84
  -3   9   2   45.39    3.15
  -3   9   2   42.99    3.52
  -3   9   2   43.74    2.96
   2  -9  -2   10.82    1.59
   2  -9  -2    8.80    2.24
   2  -9  -2   11.54    1.96
  -2   9   2    8.40    1.65
  -2   9   2    9.42    1.06
  -2   9   2   13.86    1.91
  -2   9   2    9.95    1.57
  -2   9   2    9.71    1.93
   1  -9  -2    1.94    1.54
   1  -9  -2    0.55    1.63
   1  -9  -2    1.21    1.13
  -1   9   2    1.27    1.14
  -1   9   2    1.21    1.30
  -1   9   2   -0.24    0.80
   0  -9  -2  294.53   11.41
   0  -9  -2  294.31   10.81
   0  -9  -2  272.33   10.30
   0   9   2  293.40   10.61
   0   9   2  287.58   10.09
   0   9   2  282.65   10.59
   0   9   2  299.00   10.72
   0   9   2  272.66   10.48
  -1  -9  -2   87.87    4.52
  -1  -9  -2   85.91    4.11
  -1  -9  -2   95.57    4.97
   1   9   2   89.25    4.32
   1   9   2   87.33    3.97
   1   9   2   85.30    4.34
   1   9   2   83.61    4.27
   1   9   2   80.44    4.10
  -2  -9  -2    3.83    1.40
  -2  -9  -2    2.11    1.23
  -2  -9  -2    2.62    1.07
  -2  -9  -2    4.63    1.35
   2   9   2    3.56    1.41
   2   9   2    3.48    1.41
   2   9   2    1.07    1.01
   2   9   2    2.76    1.10
   2   9   2    2.73    1.27
  -3  -9  -2    0.28    1.13
  -3  -9  -2    1.79    1.22
  -3  -9  -2    1.55    0.95
  -3  -9  -2    0.88    0.95
  -3  -9  -2    0.75    1.04
   3   9   2    0.74    1.05
   3   9   2    0.14    1.13
   3   9   2    0.07    1.15
   3   9   2    1.68    1.36
  -4  -9  -2   52.79    3.50
  -4  -9  -2   48.25    2.92
  -4  -9  -2   49.14    2.69
  -4  -9  -2   51.93    2.98
   4   9   2   51.65    3.08
   4   9   2   53.26    3.70
   4   9   2   51.09    3.39
  -5  -9  -2  191.18    6.86
  -5  -9  -2  185.63    6.89
  -5  -9  -2  180.63    7.21
  -5  -9  -2  179.41    7.15
  -5  -9  -2  198.06    7.27
   5   9   2  209.42    7.75
   5   9   2  181.13    7.42
   5   9   2  189.29    8.11
  -6  -9  -2   22.28    2.09
  -6  -9  -2   19.08    1.89
  -6  -9  -2   18.20    1.92
   6   9   2   19.06    2.13
   6   9   2   27.20    3.14
   6   9   2   23.42    2.48
  -7  -9  -2  103.66    4.36
  -7  -9  -2  102.95    4.13
  -7  -9  -2   99.78    4.37
   7   9   2  120.90    5.62
   7   9   2  122.79    6.41
  -8  -9  -2    8.26    1.16
  -8  -9  -2    8.46    1.26
  -8  -9  -2    7.51    1.09
   8   9   2    8.35    1.94
  -9  -9  -2   46.92    2.42
   9   9   2   50.02    4.84
   9   9   2   51.23    3.79
   9   9   2   49.62    2.70
 -10  -9  -2    5.13    0.97
  10   9   2    3.54    1.81
  10   9   2    5.96    1.26
  10   9   2    5.31    1.54
  11   9   2   41.80    3.85
  11   9   2   42.70    2.86
  11   9   2   42.28    3.12
  12   9   2   11.74    1.72
  12   9   2    9.08    1.78
  12   9   2    8.26    2.55
  13   9   2    0.83    1.28
  13   9   2    0.67    1.89
  13   9   2    1.92    1.37
  14   9   2    2.32    1.33
  14   9   2    1.27    2.20
  14   9   2    4.23    1.53
  15   9   2    9.98    2.74
  15   9   2   12.11    1.92
  15   9   2   14.35    2.05
   7 -10  -2    9.37    2.36
   7 -10  -2    5.38    3.76
   7 -10  -2    7.99    2.45
   6 -10  -2    5.36    3.10
   6 -10  -2    6.73    2.15
   6 -10  -2    5.48    1.92
  -6  10   2    6.56    1.11
   5 -10  -2   27.20    4.22
   5 -10  -2   32.73    3.72
  -5  10   2   30.07    2.60
  -5  10   2   24.12    2.21
  -5  10   2   27.21    2.08
   4 -10  -2   49.76    4.09
   4 -10  -2   53.61    5.60
  -4  10   2   42.09    2.99
  -4  10   2   43.64    2.86
  -4  10   2   50.77    3.32
   3 -10  -2    1.69    1.83
   3 -10  -2    3.20    2.41
  -3  10   2    2.78    1.49
  -3  10   2   -2.49    1.11
   2 -10  -2    4.96    2.14
   2 -10  -2    4.14    1.70
  -2  10   2    0.54    1.29
  -2  10   2    6.11    1.85
  -2  10   2    3.50    1.59
   1 -10  -2   98.07    5.22
   1 -10  -2   96.18    6.03
  -1  10   2   86.02    3.71
  -1  10   2   81.35    4.48
  -1  10   2   90.04    4.65
  -1  10   2   87.19    4.70
   0 -10  -2  238.38    9.53
   0 -10  -2  239.91   10.21
   0  10   2  218.30    8.59
   0  10   2  203.23    8.50
   0  10   2  216.64    7.96
   0  10   2  226.88    8.71
  -1 -10  -2    3.68    1.71
  -1 -10  -2    3.33    1.63
  -1 -10  -2    2.94    1.29
   1  10   2    3.17    1.15
   1  10   2    4.92    1.57
   1  10   2    4.00    1.46
  -2 -10  -2   70.26    4.31
  -2 -10  -2   68.29    3.87
  -2 -10  -2   56.15    3.79
  -2 -10  -2   61.19    3.30
   2  10   2   62.28    3.62
   2  10   2   67.47    3.89
   2  10   2   61.62    3.86
  -3 -10  -2    3.43    1.44
  -3 -10  -2    2.79    1.41
  -3 -10  -2    2.12    1.09
   3  10   2    1.21    1.27
   3  10   2    0.77    1.35
  -4 -10  -2  100.61    4.52
  -4 -10  -2  104.93    4.91
  -4 -10  -2  106.27    4.94
  -4 -10  -2  120.83    5.20
   4  10   2  113.03    5.36
   4  10   2  110.81    5.29
  -5 -10  -2   53.90    2.99
  -5 -10  -2   58.20    3.11
  -5 -10  -2   51.43    3.31
  -5 -10  -2   52.06    3.19
   5  10   2   56.78    3.66
   5  10   2   61.60    3.83
  -6 -10  -2   36.20    2.53
  -6 -10  -2   38.06    2.79
  -6 -10  -2   38.55    2.20
   6  10   2   38.58    3.32
   6  10   2   42.97    3.27
  -7 -10  -2   31.03    2.45
  -7 -10  -2   27.18    2.33
  -7 -10  -2   32.17    2.23
   7  10   2   34.51    3.02
   7  10   2   36.69    3.30
  -8 -10  -2   28.80    2.32
  -8 -10  -2   30.29    2.05
  -8 -10  -2   34.67    2.32
   8  10   2   34.89    3.35
   8  10   2   34.03    3.05
  -9 -10  -2   36.34    2.12
  -9 -10  -2   35.51    2.16
   9  10   2   40.52    3.25
   9  10   2   40.39    3.59
 -10 -10  -2    8.66    1.15
  10  10   2    8.99    1.87
  10  10   2    9.77    1.36
  10  10   2    7.02    2.06
 -11 -10  -2   52.90    2.65
  11  10   2   57.61    4.48
  11  10   2   58.44    3.06
  11  10   2   55.76    3.82
  12  10   2    2.90    2.02
  12  10   2    2.59    1.19
  12  10   2    0.64    1.42
  13  10   2   -2.39    1.78
  13  10   2   -0.21    1.34
  13  10   2    2.10    1.15
  14  10   2    6.59    1.38
  14  10   2   -0.67    2.02
  14  10   2    2.43    1.45
  15  10   2   20.26    3.35
  15  10   2   33.70    2.57
  15  10   2   23.44    2.76
   6 -11  -2   -0.61    2.99
   6 -11  -2    2.16    2.03
   6 -11  -2    3.21    2.04
   5 -11  -2   48.00    4.34
   5 -11  -2   45.48    6.25
  -5  11   2   47.81    3.14
   4 -11  -2   18.75    3.02
   4 -11  -2   11.67    3.30
  -4  11   2   14.07    2.12
   3 -11  -2    0.67    1.82
   3 -11  -2   -2.23    2.30
  -3  11   2    0.70    1.51
   2 -11  -2    1.23    2.20
   2 -11  -2   -0.50    1.64
  -2  11   2    1.60    1.77
  -2  11   2    0.23    1.42
   1 -11  -2   62.15    4.31
   1 -11  -2   56.67    5.11
  -1  11   2   58.47    4.13
  -1  11   2   59.03    3.99
  -1  11   2   56.92    2.86
   0 -11  -2   93.29    5.91
   0 -11  -2   90.50    5.17
   0  11   2   84.86    4.79
   0  11   2   90.24    4.88
   0  11   2   83.06    3.95
  -1 -11  -2    9.91    2.22
  -1 -11  -2   13.08    2.32
   1  11   2    9.67    1.95
   1  11   2   12.18    2.12
   1  11   2   11.91    1.65
  -2 -11  -2   48.04    3.96
  -2 -11  -2   43.94    3.63
   2  11   2   47.05    3.66
   2  11   2   48.80    3.31
   2  11   2   48.96    3.70
  -3 -11  -2   42.36    3.36
  -3 -11  -2   35.95    3.35
  -3 -11  -2   35.66    2.65
   3  11   2   36.21    3.22
   3  11   2   38.01    4.50
   3  11   2   38.94    3.32
  -4 -11  -2   70.36    4.19
  -4 -11  -2   76.25    4.09
  -4 -11  -2   80.50    4.36
   4  11   2   75.97    4.46
   4  11   2   76.69    4.41
  -5 -11  -2    2.25    1.19
  -5 -11  -2    1.32    1.23
  -5 -11  -2    0.46    1.32
   5  11   2    2.69    1.69
   5  11   2    0.39    1.39
  -6 -11  -2   79.91    3.67
  -6 -11  -2   81.85    4.23
  -6 -11  -2   74.50    4.26
  -6 -11  -2   76.96    3.85
   6  11   2   81.71    4.68
   6  11   2   84.30    4.70
  -7 -11  -2   10.48    1.53
  -7 -11  -2   11.76    1.71
  -7 -11  -2   10.78    1.72
   7  11   2   14.77    2.39
   7  11   2   11.67    2.14
  -8 -11  -2   10.28    1.59
  -8 -11  -2   13.37    1.74
  -8 -11  -2    9.41    1.35
   8  11   2   13.47    2.28
   8  11   2   10.77    2.35
  -9 -11  -2    0.38    1.01
  -9 -11  -2    0.66    0.99
  -9 -11  -2    0.35    0.87
   9  11   2    1.33    1.50
   9  11   2   -0.64    1.58
 -10 -11  -2   73.94    3.04
 -10 -11  -2   76.31    3.37
  10  11   2   86.78    5.25
  10  11   2   82.91    4.80
 -11 -11  -2   41.25    2.31
  11  11   2   51.93    5.59
  11  11   2   48.14    3.80
  12  11   2    1.04    1.54
  12  11   2   -1.30    2.02
  13  11   2    3.89    1.74
  13  11   2    2.28    2.34
  13  11   2    0.16    1.43
  14  11   2    1.84    1.53
  14  11   2    2.27    2.02
  15  11   2   13.87    4.14
   5 -12  -2   50.74    6.77
   5 -12  -2   47.53    4.55
   5 -12  -2   48.87    4.46
  -5  12   2   43.45    2.99
   4 -12  -2   -1.05    1.94
   4 -12  -2   -2.80    2.64
  -4  12   2   -0.52    1.34
   3 -12  -2    4.52    2.86
   3 -12  -2    6.26    2.38
  -3  12   2    5.93    1.82
   2 -12  -2    1.35    1.87
  -2  12   2    1.76    1.61
  -2  12   2   -1.33    1.72
   1 -12  -2   34.99    4.75
   1 -12  -2   33.20    3.85
  -1  12   2   33.69    3.64
  -1  12   2   31.67    2.10
  -1  12   2   37.96    3.56
  -1  12   2   36.10    2.01
   0 -12  -2    3.30    1.85
   0 -12  -2    6.00    2.54
   0  12   2    4.17    1.80
   0  12   2    6.48    1.28
   0  12   2    8.03    2.12
  -1 -12  -2   36.03    4.13
  -1 -12  -2   37.86    3.61
   1  12   2   31.30    3.34
   1  12   2   33.93    3.48
   1  12   2   33.70    2.66
  -2 -12  -2   42.48    3.69
  -2 -12  -2   38.29    3.93
   2  12   2   38.33    3.56
   2  12   2   42.39    3.65
  -3 -12  -2   54.00    4.16
  -3 -12  -2   53.03    3.99
   3  12   2   50.09    3.61
   3  12   2   53.00    3.95
   3  12   2   49.69    3.91
  -4 -12  -2   25.82    3.08
  -4 -12  -2   22.07    2.60
  -4 -12  -2   30.09    2.42
   4  12   2   28.55    3.04
   4  12   2   27.28    3.27
   4  12   2   32.77    3.17
  -5 -12  -2   34.07    3.18
  -5 -12  -2   30.25    2.55
  -5 -12  -2   30.67    2.91
   5  12   2   35.41    3.43
   5  12   2   36.73    3.54
  -6 -12  -2   51.43    3.16
  -6 -12  -2   56.15    3.69
  -6 -12  -2   47.00    3.47
   6  12   2   58.15    4.17
   6  12   2   61.18    4.27
  -7 -12  -2    0.36    1.23
  -7 -12  -2    1.62    1.40
   7  12   2    1.65    1.82
   7  12   2    3.09    1.76
  -8 -12  -2    3.08    1.17
  -8 -12  -2    3.95    1.31
  -8 -12  -2    3.54    1.43
   8  12   2    6.75    2.20
   8  12   2    3.85    1.84
  -9 -12  -2    4.50    1.17
  -9 -12  -2    6.68    1.48
  -9 -12  -2    7.24    1.44
   9  12   2    7.77    2.33
   9  12   2    6.85    1.96
 -10 -12  -2   71.91    3.43
 -10 -12  -2   72.04    3.30
  10  12   2   76.36    4.78
 -11 -12  -2    4.83    1.03
  11  12   2    5.42    1.83
  11  12   2    7.18    2.50
  12  12   2    7.36    2.56
  12  12   2    8.19    2.08
  13  12   2    6.99    1.97
  13  12   2    5.79    2.29
  14  12   2   17.59    2.55
  14  12   2   15.38    2.88
   4 -13  -2   -2.13    3.18
   4 -13  -2    7.06    2.46
  -4  13   2    3.94    1.73
   3 -13  -2   11.34    2.69
   3 -13  -2   13.44    3.95
   2 -13  -2   24.23    3.43
   2 -13  -2   15.41    3.61
  -2  13   2   18.94    2.85
   1 -13  -2   23.48    3.85
   1 -13  -2   30.56    3.65
  -1  13   2   26.06    3.12
   0 -13  -2    1.02    1.98
   0 -13  -2   -0.64    2.19
   0  13   2    0.65    0.97
   0  13   2   -0.82    1.77
   0  13   2   -0.06    1.64
  -1 -13  -2   17.59    3.20
   1  13   2   15.26    1.89
   1  13   2   19.62    2.78
   1  13   2   14.35    2.45
  -2 -13  -2    2.75    2.05
  -2 -13  -2    2.12    1.79
   2  13   2    1.07    1.77
   2  13   2    1.97    1.34
   2  13   2   -0.27    1.75
  -3 -13  -2    5.67    2.12
  -3 -13  -2    9.34    2.25
   3  13   2    9.72    2.34
   3  13   2    6.32    1.74
   3  13   2   10.35    2.32
  -4 -13  -2    0.89    1.79
  -4 -13  -2   -0.89    1.48
   4  13   2   -1.60    1.54
   4  13   2    1.21    1.77
   4  13   2    2.12    1.57
  -5 -13  -2  109.95    5.60
  -5 -13  -2   97.06    5.22
   5  13   2  115.24    6.11
   5  13   2  115.55    6.05
   5  13   2  117.44    6.24
  -6 -13  -2   25.47    3.04
  -6 -13  -2   21.85    2.61
  -6 -13  -2   25.49    2.65
   6  13   2   29.12    3.47
   6  13   2   26.18    2.90
  -7 -13  -2   -1.78    0.90
  -7 -13  -2   -3.11    1.16
  -7 -13  -2    1.91    1.57
   7  13   2    0.52    1.76
   7  13   2    0.06    1.68
  -8 -13  -2   -0.85    1.33
  -8 -13  -2   -3.22    1.03
   8  13   2   -0.06    1.80
   8  13   2   -0.03    1.76
  -9 -13  -2   16.97    2.08
  -9 -13  -2   16.37    1.89
  -9 -13  -2   19.48    2.14
   9  13   2   12.90    2.70
   9  13   2   16.90    2.74
 -10 -13  -2   23.87    2.22
 -10 -13  -2   20.58    2.10
  10  13   2   22.78    2.99
  10  13   2   19.79    2.82
  11  13   2    2.52    2.02
  11  13   2    0.51    2.20
  12  13   2   10.75    2.37
  12  13   2    7.76    2.47
  13  13   2    8.06    2.69
  13  13   2    8.04    2.14
  14  13   2   16.38    2.62
  14  13   2   17.40    3.59
   3 -14  -2    6.45    3.99
   3 -14  -2   10.41    3.78
  -3  14   2    6.12    1.94
   2 -14  -2   20.33    3.28
   2 -14  -2   14.98    3.86
  -2  14   2   19.93    2.77
   1 -14  -2    5.05    3.09
   1 -14  -2    6.90    2.46
  -1  14   2    8.07    2.22
   0 -14  -2   24.04    3.32
   0 -14  -2   21.56    3.68
   0  14   2   21.58    2.11
   0  14   2   25.50    3.25
   0  14   2   28.65    3.31
  -1 -14  -2   16.11    2.79
  -1 -14  -2   17.54    3.39
   1  14   2   21.94    3.06
   1  14   2   15.47    2.75
  -2 -14  -2   -1.01    2.13
  -2 -14  -2    2.62    1.94
   2  14   2    1.29    1.87
   2  14   2    4.00    2.07
   2  14   2    2.06    1.32
  -3 -14  -2    6.55    2.21
  -3 -14  -2    6.11    2.31
   3  14   2    7.43    2.28
   3  14   2    5.91    1.77
   3  14   2    7.79    2.31
  -4 -14  -2    2.60    2.17
  -4 -14  -2    3.90    1.98
   4  14   2    4.94    1.79
   4  14   2    4.76    2.16
   4  14   2    2.99    2.08
  -5 -14  -2   46.18    3.88
  -5 -14  -2   48.69    4.28
   5  14   2   50.37    4.36
   5  14   2   47.27    4.15
   5  14   2   44.99    4.24
  -6 -14  -2    9.79    2.10
  -6 -14  -2    4.76    1.69
   6  14   2   11.26    2.62
   6  14   2    8.45    2.28
   6  14   2   10.70    2.43
  -7 -14  -2   -0.29    1.17
  -7 -14  -2    2.45    1.73
   7  14   2   -0.35    2.95
   7  14   2    2.25    1.90
  -8 -14  -2    6.68    1.86
   8  14   2    6.94    2.31
   8  14   2    5.58    2.29
  -9 -14  -2   40.14    3.00
  -9 -14  -2   58.98    3.61
   9  14   2   61.30    4.90
   9  14   2   56.94    4.68
 -10 -14  -2    5.91    1.52
  10  14   2    4.79    2.31
  10  14   2    6.96    2.43
  11  14   2   12.81    2.57
  11  14   2   13.46    2.94
  12  14   2    3.06    1.95
  12  14   2   -1.67    2.05
  13  14   2    5.62    4.02
  13  14   2    1.92    1.88
   1 -15  -2   -3.16    2.73
   1 -15  -2    1.73    2.92
  -1  15   2    1.69    1.83
  -1  15   2    0.33    1.84
   0 -15  -2   65.32    5.37
   0 -15  -2   47.97    6.14
   0  15   2   49.58    4.67
   0  15   2   53.56    4.58
  -1 -15  -2    9.31    3.14
  -1 -15  -2    9.18    2.57
   1  15   2   10.67    2.57
   1  15   2   10.37    1.99
   1  15   2   10.39    2.58
  -2 -15  -2   -3.09    2.47
  -2 -15  -2   -1.13    2.00
   2  15   2    0.39    1.95
   2  15   2   -0.21    2.03
   2  15   2    0.00    1.25
  -3 -15  -2   -2.83    1.96
  -3 -15  -2    1.80    1.99
   3  15   2    1.04    2.04
   3  15   2    2.18    1.53
   3  15   2    1.30    2.00
  -4 -15  -2   31.17    3.59
  -4 -15  -2   22.33    3.16
   4  15   2   22.22    3.15
   4  15   2   28.65    3.50
   4  15   2   24.66    2.86
  -5 -15  -2   17.94    2.75
  -5 -15  -2   23.63    3.11
   5  15   2   21.20    3.33
   5  15   2   21.76    3.15
   5  15   2   21.26    2.89
  -6 -15  -2    0.79    1.88
   6  15   2    3.85    2.30
   6  15   2    3.16    2.05
   6  15   2    4.47    1.99
  -7 -15  -2    1.67    1.82
  -7 -15  -2    1.02    1.33
   7  15   2    5.33    2.53
   7  15   2    3.93    2.07
   7  15   2    0.97    1.98
   8  15   2   24.98    3.42
   8  15   2   17.54    2.80
   8  15   2   26.76    3.61
  -9 -15  -2   38.21    3.36
   9  15   2   40.26    4.32
   9  15   2   33.20    3.79
 -10 -15  -2   -0.65    1.27
  10  15   2    0.84    2.05
  10  15   2   -0.89    2.27
  11  15   2   14.59    3.06
  11  15   2   11.48    2.65
  12  15   2    6.23    3.37
  12  15   2    6.79    2.33
  -1 -16  -2   -4.98    2.44
  -1 -16  -2   -1.10    2.69
   1  16   2    0.28    2.16
   1  16   2    0.03    1.88
  -2 -16  -2   -1.98    2.18
  -2 -16  -2   -3.02    2.31
   2  16   2    1.28    2.24
   2  16   2   -1.23    1.22
   2  16   2    0.52    2.11
  -3 -16  -2    3.98    2.80
  -3 -16  -2    7.37    2.53
   3  16   2    6.04    1.78
   3  16   2    4.88    2.33
   3  16   2    6.11    2.45
  -4 -16  -2   48.78    4.67
  -4 -16  -2   31.72    3.91
   4  16   2   48.70    4.72
   4  16   2   44.65    4.71
   4  16   2   44.81    3.89
  -5 -16  -2    1.75    1.99
  -5 -16  -2   -2.77    1.88
   5  16   2    3.72    2.44
   5  16   2    1.56    2.08
  -6 -16  -2    4.35    2.06
  -6 -16  -2    9.23    2.53
   6  16   2   11.88    2.92
   6  16   2    7.03    2.22
   6  16   2    7.62    2.68
  -7 -16  -2    1.12    1.85
   7  16   2    1.58    2.36
   7  16   2    2.70    2.03
   7  16   2    3.60    2.43
  -8 -16  -2   11.63    2.34
   8  16   2    8.81    2.46
   8  16   2   13.05    2.80
   8  16   2   13.65    2.98
  -9 -16  -2   10.02    2.11
   9  16   2    6.87    2.58
   9  16   2    6.78    2.49
   9  16   2    2.32    2.58
 -10 -16  -2   15.13    2.26
  10  16   2   19.75    3.42
  10  16   2   16.64    3.10
  10  16   2   11.08    2.76
  11  16   2   15.18    3.01
  11  16   2   15.01    3.78
  -4 -17  -2   26.34    3.96
   4  17   2   19.21    2.79
  -5 -17  -2    2.53    2.39
   5  17   2   -0.96    1.59
   5  17   2    0.92    2.33
   5  17   2    0.50    2.83
  -6 -17  -2   -1.99    1.92
  -6 -17  -2    6.85    2.29
   6  17   2    4.62    2.67
   6  17   2    7.07    2.22
   6  17   2   11.04    4.53
  -7 -17  -2    0.67    1.84
   7  17   2    0.89    3.90
   7  17   2    2.70    1.93
   7  17   2    0.27    2.54
  -8 -17  -2    9.85    2.36
   8  17   2    8.95    2.79
   8  17   2    9.67    2.88
   8  17   2    9.54    2.73
   9  16  -3    8.57    2.66
  -9 -16   3    5.92    1.97
   8  16  -3    0.50    2.17
   8  16  -3    5.82    2.49
  -8 -16   3    4.09    2.04
   7  16  -3   25.56    3.48
   7  16  -3   20.91    3.43
  -7 -16   3   27.10    3.40
   6  16  -3   -0.12    2.01
   6  16  -3    2.79    2.22
  -6 -16   3    1.95    2.08
  -6 -16   3   -0.84    1.64
   5  16  -3   -0.59    2.20
   5  16  -3   -0.18    2.06
   5  16  -3    0.45    1.67
  -5 -16   3    1.37    2.24
  -5 -16   3   -1.20    1.85
   4  16  -3   -0.67    2.03
   4  16  -3    3.60    1.63
   4  16  -3    0.30    2.09
  -4 -16   3    1.58    2.20
   3  16  -3   35.85    3.17
   3  16  -3   38.03    4.40
   3  16  -3   31.08    3.56
  -3 -16   3   29.44    3.82
  -2 -16   3    4.90    2.62
  -2 -16   3   14.19    3.14
  11  15  -3   11.28    3.13
  11  15  -3   11.48    2.81
 -11 -15   3    9.88    2.46
  10  15  -3    9.68    2.85
  10  15  -3    6.79    2.72
 -10 -15   3    3.95    1.70
   9  15  -3   -0.53    2.07
   9  15  -3    3.30    2.38
  -9 -15   3    2.62    1.78
   8  15  -3   21.89    3.39
   8  15  -3   22.64    3.63
  -8 -15   3   18.55    2.66
   7  15  -3   11.07    2.72
   7  15  -3   10.79    2.55
  -7 -15   3   16.09    2.73
   6  15  -3    3.14    2.11
   6  15  -3    0.10    2.16
  -6 -15   3   -0.95    1.84
  -6 -15   3   -1.29    1.46
   5  15  -3    0.40    1.97
   5  15  -3   -0.53    1.96
  -5 -15   3   -1.73    1.54
  -5 -15   3   -1.35    1.88
   4  15  -3   12.25    2.79
   4  15  -3   14.93    2.36
  -4 -15   3   14.90    3.00
  -4 -15   3    9.37    2.50
   3  15  -3   49.66    3.73
   3  15  -3   44.99    4.60
   3  15  -3   51.74    4.70
  -3 -15   3   53.11    4.92
  -3 -15   3   45.10    4.79
   2  15  -3   -0.80    1.79
   2  15  -3    0.86    1.18
   2  15  -3   -0.10    1.89
  -2 -15   3    0.02    2.23
  -2 -15   3    0.13    2.19
   1  15  -3    9.67    2.55
   1  15  -3    4.71    1.98
  -1 -15   3    7.16    2.71
  -1 -15   3    4.05    2.58
   0  15  -3    1.46    1.77
   0  15  -3    2.52    1.97
   0 -15   3    3.06    3.82
   0 -15   3   -0.43    2.45
  12  14  -3   17.07    3.02
  12  14  -3   13.79    2.94
 -12 -14   3   15.60    1.73
  11  14  -3   -0.29    2.39
  11  14  -3    4.31    2.26
 -11 -14   3   -0.15    1.25
  10  14  -3    2.25    2.24
  10  14  -3    5.19    2.47
 -10 -14   3    3.83    1.56
   9  14  -3    1.28    2.08
   9  14  -3    1.59    2.27
  -9 -14   3    1.18    1.61
   8  14  -3   57.71    4.84
   8  14  -3   58.25    5.04
   7  14  -3    7.09    2.57
   7  14  -3    9.59    4.12
  -7 -14   3    6.41    2.11
  -7 -14   3    3.97    1.30
   6  14  -3    3.49    2.09
   6  14  -3    0.09    1.93
  -6 -14   3    4.05    2.03
  -6 -14   3    0.47    1.82
   5  14  -3   -0.57    1.94
   5  14  -3   -1.90    1.66
  -5 -14   3    0.16    1.89
  -5 -14   3   -2.43    1.40
   4  14  -3   34.50    3.46
   4  14  -3   38.37    4.17
  -4 -14   3   27.92    3.61
  -4 -14   3   34.12    4.00
   3  14  -3   30.43    3.20
   3  14  -3   27.81    3.02
   3  14  -3   29.41    3.59
  -3 -14   3   24.30    3.37
  -3 -14   3   34.79    4.11
   2  14  -3    7.74    1.67
   2  14  -3    9.31    2.36
   2  14  -3    7.15    2.22
  -2 -14   3    4.88    2.41
  -2 -14   3   12.56    2.79
   1  14  -3   20.54    2.80
   1  14  -3   22.44    2.22
   1  14  -3   31.98    3.75
  -1 -14   3   30.64    3.62
  -1 -14   3   23.75    3.81
   0  14  -3   26.10    2.98
   0  14  -3   26.42    3.30
   0 -14   3   22.89    3.36
   0 -14   3   22.86    4.00
  -1  14  -3   35.68    3.53
  -1  14  -3   31.75    3.63
   1 -14   3   30.90    3.76
   1 -14   3   27.53    4.20
  -2  14  -3    1.93    1.69
   2 -14   3    5.28    2.39
   2 -14   3   -3.10    2.37
  13  13  -3   12.30    2.64
  13  13  -3   12.78    3.09
  12  13  -3    4.05    2.53
  12  13  -3    5.78    2.24
  11  13  -3   -1.90    1.97
  11  13  -3   -0.18    1.90
 -11 -13   3    1.00    1.16
  10  13  -3    0.47    2.02
  10  13  -3   -0.07    1.94
 -10 -13   3   -0.11    1.31
   9  13  -3   32.60    3.88
   9  13  -3   27.57    3.27
  -9 -13   3   32.95    3.09
   8  13  -3   75.35    5.08
   8  13  -3   57.24    6.09
  -8 -13   3   71.95    4.42
   7  13  -3   -1.63    1.64
   7  13  -3   -3.38    3.47
  -7 -13   3    0.01    1.61
  -7 -13   3   -1.63    0.95
   6  13  -3    2.81    2.07
   6  13  -3    2.63    1.96
  -6 -13   3    1.37    1.29
  -6 -13   3    5.14    1.95
   5  13  -3    2.35    1.78
   5  13  -3    4.51    2.02
  -5 -13   3    3.21    1.88
  -5 -13   3    5.03    1.70
   4  13  -3   61.78    4.73
   4  13  -3   57.71    4.22
  -4 -13   3   57.34    4.30
  -4 -13   3   58.63    4.46
   3  13  -3    2.18    1.80
   3  13  -3    6.13    2.35
  -3 -13   3    2.24    1.84
   2  13  -3   59.64    3.76
   2  13  -3   67.22    5.43
   2  13  -3   61.97    4.26
  -2 -13   3   58.64    4.97
  -2 -13   3   71.16    4.91
   1  13  -3   12.99    1.65
   1  13  -3   18.04    2.53
  -1 -13   3    8.95    2.56
  -1 -13   3   16.18    2.70
   0  13  -3   11.78    1.62
   0  13  -3   18.40    1.68
   0  13  -3   20.45    2.61
   0 -13   3   17.97    4.78
   0 -13   3   19.38    2.93
  -1  13  -3    2.48    1.74
   1 -13   3    5.31    2.82
   1 -13   3    1.59    2.13
  -2  13  -3   31.29    3.75
   2 -13   3   33.58    4.55
   2 -13   3   38.66    4.42
  -3  13  -3   28.39    3.05
   3 -13   3   26.07    4.47
   3 -13   3   33.08    3.77
   4 -13   3    0.83    2.09
   4 -13   3    0.70    3.57
  14  12  -3    9.30    1.74
  14  12  -3   10.28    3.51
  14  12  -3    7.58    2.24
  13  12  -3   37.24    3.11
  13  12  -3   34.31    4.20
  13  12  -3   29.40    3.50
  12  12  -3    3.63    1.98
  12  12  -3    0.04    2.20
  11  12  -3    1.55    3.07
  11  12  -3   -0.09    2.03
 -11 -12   3   -0.27    0.93
 -11 -12   3   -0.64    0.93
  10  12  -3    0.50    2.07
  10  12  -3    1.44    1.97
 -10 -12   3    1.20    1.21
 -10 -12   3    0.72    1.17
   9  12  -3   40.04    4.01
   9  12  -3   40.65    3.95
  -9 -12   3   38.67    3.07
   8  12  -3   10.59    2.34
   8  12  -3   13.57    2.45
  -8 -12   3   14.78    2.16
   7  12  -3   20.11    2.74
   7  12  -3   16.31    2.45
  -7 -12   3   13.73    1.69
   6  12  -3   23.64    3.13
   6  12  -3   17.75    2.62
  -6 -12   3   16.66    1.91
  -6 -12   3   19.95    2.45
   5  12  -3   47.69    4.16
   5  12  -3   45.93    3.76
  -5 -12   3   42.60    3.72
  -5 -12   3   47.86    3.42
   4  12  -3   71.92    4.37
   4  12  -3   68.79    4.74
  -4 -12   3   64.53    4.26
  -4 -12   3   64.70    4.32
   3  12  -3    8.54    1.90
   3  12  -3    8.45    2.06
  -3 -12   3    9.55    2.17
  -3 -12   3    8.06    2.06
   2  12  -3   40.74    3.46
   2  12  -3   38.38    2.91
   2  12  -3   42.89    3.76
  -2 -12   3   41.68    3.80
  -2 -12   3   36.86    3.99
   1  12  -3    9.37    1.96
   1  12  -3    7.47    2.02
   1  12  -3    8.39    1.52
   1  12  -3    8.40    1.47
  -1 -12   3    6.16    2.00
  -1 -12   3    6.33    2.34
   0  12  -3   14.97    1.52
   0  12  -3   14.03    2.37
   0  12  -3   15.67    2.29
   0  12  -3   13.87    1.62
   0 -12   3   13.73    2.82
   0 -12   3   17.98    2.70
  -1  12  -3    2.07    1.70
  -1  12  -3   -1.38    1.46
   1 -12   3    0.89    1.98
   1 -12   3   -0.54    2.25
  -2  12  -3  109.13    5.41
  -2  12  -3  107.61    5.55
   2 -12   3  117.62    6.56
   2 -12   3  113.64    7.68
  -3  12  -3   24.28    2.65
   3 -12   3   29.01    3.48
   3 -12   3   24.68    4.38
  -4  12  -3   -0.01    1.24
   4 -12   3   -1.71    2.79
   4 -12   3    1.06    1.91
   5 -12   3   -0.99    1.79
   5 -12   3    0.28    3.28
  14  11  -3   19.68    2.86
  14  11  -3   32.64    3.23
  14  11  -3   19.85    3.55
  13  11  -3   29.96    3.11
  13  11  -3   28.75    3.89
  12  11  -3    1.44    1.86
  12  11  -3    0.98    2.27
  12  11  -3    2.17    1.47
  11  11  -3    5.70    2.01
  11  11  -3    1.58    1.96
  11  11  -3    6.29    1.67
 -11 -11   3    4.45    0.95
  10  11  -3   14.18    2.74
  10  11  -3   12.60    1.95
  10  11  -3   16.98    2.65
 -10 -11   3   13.42    1.64
 -10 -11   3   11.81    1.65
   9  11  -3   35.77    3.90
   9  11  -3   42.05    3.79
  -9 -11   3   36.57    2.83
  -9 -11   3   40.88    2.92
   8  11  -3    1.89    1.75
   8  11  -3    0.85    1.52
  -8 -11   3    1.92    1.37
   7  11  -3   67.61    4.43
   7  11  -3   71.08    4.63
  -7 -11   3   54.77    2.68
  -7 -11   3   69.38    3.85
  -7 -11   3   59.90    2.90
   6  11  -3   26.49    2.66
   6  11  -3   24.72    2.74
  -6 -11   3   20.42    2.13
  -6 -11   3   29.05    2.89
   5  11  -3   55.11    4.06
   5  11  -3   60.01    3.87
  -5 -11   3   54.58    3.81
  -5 -11   3   56.87    3.49
   4  11  -3    4.87    1.83
   4  11  -3    7.92    1.88
  -4 -11   3    5.51    1.73
  -4 -11   3    8.76    1.85
   3  11  -3   94.70    4.90
   3  11  -3  104.39    5.44
  -3 -11   3  101.24    5.25
  -3 -11   3   93.40    5.28
   2  11  -3   41.94    3.32
   2  11  -3   42.63    3.60
   2  11  -3   42.49    3.37
  -2 -11   3   46.05    3.69
  -2 -11   3   43.09    3.92
   1  11  -3    0.37    1.50
   1  11  -3    2.69    1.11
   1  11  -3    1.69    1.49
  -1 -11   3   -0.03    1.69
  -1 -11   3   -1.66    1.49
   0  11  -3   15.72    2.18
   0  11  -3   13.52    1.47
   0  11  -3   12.66    1.54
   0  11  -3   13.68    2.24
   0 -11   3   12.96    2.25
   0 -11   3   12.96    2.79
   0 -11   3   13.64    1.81
  -1  11  -3   14.29    1.50
  -1  11  -3   20.64    2.53
  -1  11  -3   26.21    2.57
  -1  11  -3   20.41    1.37
   1 -11   3   25.54    3.08
   1 -11   3   22.88    3.54
   1 -11   3   20.69    2.15
  -2  11  -3   56.61    3.87
  -2  11  -3   61.87    3.87
   2 -11   3   60.85    5.59
   2 -11   3   54.95    4.32
  -3  11  -3    5.17    1.63
   3 -11   3    4.91    2.50
   3 -11   3    2.78    2.48
  -4  11  -3    1.74    1.29
   4 -11   3   -0.05    1.86
   4 -11   3    0.29    2.40
  -5  11  -3    7.63    1.12
   5 -11   3    9.87    2.42
   5 -11   3    9.09    3.61
   6 -11   3   48.84    6.66
   6 -11   3   46.45    4.35
  14  10  -3   28.70    3.55
  14  10  -3   26.91    3.00
  13  10  -3    3.62    1.84
  13  10  -3    3.15    2.30
  13  10  -3    6.05    1.90
  12  10  -3    5.24    1.84
  12  10  -3    4.58    2.12
  12  10  -3    6.33    1.95
  11  10  -3    3.39    1.80
  11  10  -3    5.24    1.78
  10  10  -3   30.28    3.33
  10  10  -3   23.57    2.85
  10  10  -3   30.68    2.96
 -10 -10   3   28.36    2.07
 -10 -10   3   27.70    2.05
   9  10  -3   39.28    3.55
   9  10  -3   36.93    3.04
   9  10  -3   41.03    3.85
  -9 -10   3   35.46    2.66
  -9 -10   3   35.35    2.58
   8  10  -3    8.45    1.96
   8  10  -3   13.04    1.92
   8  10  -3   13.66    2.33
  -8 -10   3   13.52    1.79
  -8 -10   3   10.10    1.70
  -8 -10   3   10.06    1.71
   7  10  -3   20.95    2.70
   7  10  -3   18.86    2.43
  -7 -10   3   16.75    2.08
  -7 -10   3   20.23    2.27
  -7 -10   3   19.14    2.12
   6  10  -3    5.94    1.66
   6  10  -3    8.09    2.00
  -6 -10   3    5.47    1.51
  -6 -10   3    6.39    1.15
  -6 -10   3    6.82    1.69
   5  10  -3   33.47    3.20
   5  10  -3   37.55    3.09
  -5 -10   3   32.68    2.81
  -5 -10   3   31.59    2.95
  -5 -10   3   35.63    2.60
   4  10  -3   21.23    2.59
   4  10  -3   18.51    2.21
  -4 -10   3   18.40    2.39
  -4 -10   3   17.60    2.14
  -4 -10   3   20.24    2.09
   3  10  -3  267.31   10.05
   3  10  -3  269.83   10.46
  -3 -10   3  240.05    9.27
  -3 -10   3  270.08    9.96
  -3 -10   3  254.92    9.96
   2  10  -3   58.90    3.84
   2  10  -3   60.00    4.00
  -2 -10   3   53.09    3.00
  -2 -10   3   59.52    3.78
   1  10  -3    5.18    1.57
   1  10  -3    4.54    1.60
   1  10  -3    7.53    1.38
  -1 -10   3    5.05    1.79
  -1 -10   3    6.47    1.25
  -1 -10   3    5.89    1.89
  -1 -10   3    5.99    1.88
   0  10  -3    0.22    1.26
   0  10  -3    0.38    1.33
   0  10  -3    1.68    1.02
   0 -10   3    0.25    0.86
   0 -10   3    0.55    1.72
   0 -10   3    1.36    1.63
   0 -10   3   -0.57    1.53
  -1  10  -3   66.88    2.85
  -1  10  -3   67.42    3.10
  -1  10  -3   66.02    3.82
  -1  10  -3   68.85    4.02
   1 -10   3   75.56    4.35
   1 -10   3   65.15    3.31
   1 -10   3   65.90    4.36
   1 -10   3   71.56    5.28
  -2  10  -3   21.47    2.38
  -2  10  -3   24.89    2.40
   2 -10   3   18.96    3.01
   2 -10   3   20.09    2.54
   2 -10   3   20.97    1.89
  -3  10  -3    3.59    1.45
  -3  10  -3    4.90    1.30
   3 -10   3    2.52    1.73
   3 -10   3    5.15    1.09
   3 -10   3    4.58    2.49
  -4  10  -3    2.11    0.96
  -4  10  -3    2.01    1.29
   4 -10   3    0.22    0.90
   4 -10   3    1.13    2.42
   4 -10   3    0.75    1.65
  -5  10  -3   26.56    1.89
   5 -10   3   28.26    4.37
   5 -10   3   28.13    3.40
   6 -10   3   53.46    6.36
   6 -10   3   52.62    4.24
   7 -10   3   -2.46    2.92
   7 -10   3    1.21    1.85
  15   9  -3   12.94    2.44
  14   9  -3   16.82    2.52
  14   9  -3   18.37    3.21
  14   9  -3   18.68    2.68
  13   9  -3    4.11    1.87
  13   9  -3    2.61    1.73
  13   9  -3    1.11    1.97
  12   9  -3   18.79    2.56
  12   9  -3   16.20    2.77
  12   9  -3   17.29    2.47
  11   9  -3   36.40    3.42
  11   9  -3   35.27    3.43
  11   9  -3   37.82    3.76
  10   9  -3  125.51    5.77
  10   9  -3  122.95    6.32
  10   9  -3  122.50    6.03
 -10  -9   3  109.28    4.15
 -10  -9   3  106.66    4.22
   9   9  -3    9.92    2.04
   9   9  -3   10.98    2.08
   9   9  -3   10.31    1.88
  -9  -9   3   10.73    1.54
  -9  -9   3   10.95    1.46
  -9  -9   3   11.17    1.64
   8   9  -3  116.30    5.87
   8   9  -3  121.48    5.85
   8   9  -3  124.92    5.86
  -8  -9   3  109.29    4.96
  -8  -9   3  116.39    4.83
  -8  -9   3  107.47    4.93
   7   9  -3   32.96    3.12
   7   9  -3   32.95    2.74
   7   9  -3   34.23    3.10
  -7  -9   3   33.81    2.62
  -7  -9   3   35.31    2.62
  -7  -9   3   27.92    2.63
   6   9  -3   11.96    1.90
   6   9  -3   12.61    2.13
  -6  -9   3   12.80    1.80
  -6  -9   3   10.17    1.59
  -6  -9   3   13.04    1.44
   5   9  -3   57.04    3.68
   5   9  -3   55.29    3.46
  -5  -9   3   53.14    2.84
  -5  -9   3   48.11    3.13
  -5  -9   3   50.07    3.20
   4   9  -3   77.13    4.00
   4   9  -3   77.05    4.28
  -4  -9   3   66.38    3.71
  -4  -9   3   74.98    3.71
  -4  -9   3   71.00    3.86
  -4  -9   3   65.79    3.61
   3   9  -3  126.61    5.75
   3   9  -3  125.91    5.36
  -3  -9   3  124.26    5.70
  -3  -9   3  125.72    5.53
  -3  -9   3  121.55    5.50
  -3  -9   3  114.60    5.13
   2   9  -3   12.81    2.05
   2   9  -3   13.91    1.73
  -2  -9   3   12.26    2.04
  -2  -9   3   14.46    1.78
  -2  -9   3   15.65    2.27
  -2  -9   3   13.06    1.84
  -2  -9   3   13.81    1.51
   1   9  -3    2.40    1.14
   1   9  -3    3.64    1.38
   1   9  -3    1.49    1.28
   1   9  -3    4.71    1.59
  -1  -9   3    2.53    0.95
  -1  -9   3    2.68    1.38
  -1  -9   3    2.59    1.80
  -1  -9   3    0.90    1.40
   0   9  -3   70.59    3.75
   0   9  -3   69.55    3.35
   0   9  -3   66.25    3.64
   0   9  -3   70.94    3.96
   0  -9   3   70.00    3.34
   0  -9   3   72.42    4.25
   0  -9   3   73.59    4.20
   0  -9   3   74.09    4.82
  -1   9  -3  183.57    7.70
  -1   9  -3  205.47    7.96
  -1   9  -3  208.03    7.74
  -1   9  -3  203.56    7.12
  -1   9  -3  199.58    7.01
   1  -9   3  195.21    7.58
   1  -9   3  205.03    8.46
   1  -9   3  213.90    8.41
   1  -9   3  223.60    9.47
  -2   9  -3    6.99    1.40
  -2   9  -3    5.35    1.53
  -2   9  -3    7.45    1.61
   2  -9   3    6.13    1.13
   2  -9   3    7.47    2.22
   2  -9   3    5.31    1.82
   2  -9   3    4.61    1.55
  -3   9  -3   14.32    1.91
  -3   9  -3   11.80    1.61
   3  -9   3   12.30    1.94
   3  -9   3   12.75    2.14
   3  -9   3   12.97    1.47
   3  -9   3   10.90    2.82
  -4   9  -3    4.50    1.10
   4  -9   3    3.28    1.64
   4  -9   3    3.85    1.47
   4  -9   3    4.14    2.55
  -5   9  -3   31.96    2.25
  -5   9  -3   33.40    2.06
   5  -9   3   31.15    4.93
   5  -9   3   38.20    3.52
   5  -9   3   34.94    2.33
  -6   9  -3    8.52    1.75
   6  -9   3    9.96    2.20
   6  -9   3   11.07    3.33
   7  -9   3   23.06    4.24
   8  -9   3   28.68    3.39
   8  -9   3   33.79    3.52
   8  -9   3   27.85    4.69
  15   8  -3   14.35    2.85
  15   8  -3   15.55    3.13
  15   8  -3   20.96    2.60
  14   8  -3    6.40    2.32
  14   8  -3    8.23    1.93
  14   8  -3    6.31    2.53
  13   8  -3   12.31    2.18
  13   8  -3    9.97    2.61
  13   8  -3   11.08    2.43
  12   8  -3   10.36    2.29
  12   8  -3   10.57    2.08
  12   8  -3    8.62    3.12
  11   8  -3   13.17    2.52
  11   8  -3   14.23    2.18
  11   8  -3   15.96    2.31
  10   8  -3   17.15    2.59
  10   8  -3   15.34    2.26
  10   8  -3   14.92    2.25
   9   8  -3   86.73    4.61
   9   8  -3   76.27    4.87
   9   8  -3   86.27    4.86
  -9  -8   3   75.63    3.74
  -9  -8   3   74.91    3.25
  -9  -8   3   73.50    3.38
   8   8  -3  221.14    8.71
   8   8  -3  214.77    8.54
   8   8  -3  208.67    8.24
  -8  -8   3  190.15    7.35
  -8  -8   3  184.69    7.76
  -8  -8   3  205.76    7.22
   7   8  -3   24.12    2.39
   7   8  -3   30.76    3.25
   7   8  -3   28.88    2.43
  -7  -8   3   25.32    2.17
  -7  -8   3   23.02    2.34
  -7  -8   3   22.22    2.19
   6   8  -3   28.08    2.49
   6   8  -3   33.56    2.85
   6   8  -3   31.61    2.92
   6   8  -3   36.27    2.59
  -6  -8   3   26.77    2.35
  -6  -8   3   31.49    2.58
  -6  -8   3   33.81    1.74
  -6  -8   3   26.94    2.35
  -6  -8   3   35.66    2.05
   5   8  -3    1.60    1.16
   5   8  -3   -0.15    1.04
   5   8  -3   -0.62    1.26
   5   8  -3   -0.11    1.22
  -5  -8   3    1.18    1.03
  -5  -8   3    0.07    0.75
  -5  -8   3    1.62    1.26
  -5  -8   3    1.64    1.17
   4   8  -3  215.76    8.67
   4   8  -3  212.09    8.25
   4   8  -3  227.90    8.22
   4   8  -3  218.43    8.51
  -4  -8   3  223.52    8.30
  -4  -8   3  203.01    8.01
  -4  -8   3  227.05    8.11
   3   8  -3   56.20    3.61
   3   8  -3   66.91    4.00
   3   8  -3   55.71    3.20
   3   8  -3   60.29    3.17
  -3  -8   3   57.38    3.15
  -3  -8   3   62.72    3.47
  -3  -8   3   65.12    3.42
  -3  -8   3   58.48    3.63
  -3  -8   3   56.04    3.23
   2   8  -3   17.32    1.88
   2   8  -3   12.64    1.80
   2   8  -3   15.00    2.36
   2   8  -3   16.77    1.70
  -2  -8   3   14.73    1.72
  -2  -8   3    9.13    1.58
  -2  -8   3   13.91    1.81
  -2  -8   3   14.45    1.41
  -2  -8   3   12.37    1.45
   1   8  -3    1.65    1.09
   1   8  -3    1.95    1.28
   1   8  -3    2.14    1.10
  -1  -8   3    2.28    0.89
  -1  -8   3    1.78    1.23
  -1  -8   3    1.86    1.37
  -1  -8   3    3.22    1.20
  -1  -8   3    2.25    1.36
  -1  -8   3    3.64    1.18
   0   8  -3  147.03    6.37
   0   8  -3  149.50    6.55
   0   8  -3  156.54    5.99
   0   8  -3  154.41    5.77
   0  -8   3  148.40    5.78
   0  -8   3  159.49    6.53
   0  -8   3  163.52    7.12
   0  -8   3  146.32    6.69
   0  -8   3  155.37    6.51
  -1   8  -3  179.68    7.19
  -1   8  -3  192.06    6.63
  -1   8  -3  177.40    7.38
  -1   8  -3  191.02    7.10
   1  -8   3  203.34    8.59
   1  -8   3  198.52    7.80
   1  -8   3  180.95    6.98
   1  -8   3  191.97    7.70
  -2   8  -3   21.04    2.52
  -2   8  -3   26.98    2.45
  -2   8  -3   20.60    2.44
  -2   8  -3   23.90    2.14
   2  -8   3   19.20    2.64
   2  -8   3   21.66    2.24
   2  -8   3   23.28    1.86
   2  -8   3   27.26    2.69
  -3   8  -3   41.63    2.82
  -3   8  -3   43.84    2.62
  -3   8  -3   40.28    3.02
   3  -8   3   44.58    3.21
   3  -8   3   41.14    2.47
   3  -8   3   50.30    3.42
   3  -8   3   45.09    4.49
  -4   8  -3   23.95    2.47
  -4   8  -3   25.37    1.92
  -4   8  -3   26.64    2.24
   4  -8   3   27.63    2.05
   4  -8   3   27.94    2.71
   4  -8   3   23.99    3.20
   4  -8   3   29.36    2.94
  -5   8  -3   24.45    2.43
  -5   8  -3   23.26    1.50
  -5   8  -3   22.96    1.72
   5  -8   3   26.46    3.69
   5  -8   3   29.74    2.64
   5  -8   3   24.79    1.97
   5  -8   3   25.97    2.95
  -6   8  -3    0.48    1.04
   6  -8   3    1.65    1.62
   7  -8   3   45.73    3.57
   7  -8   3   30.39    4.16
   8  -8   3    8.84    2.41
   8  -8   3   10.48    2.12
   8  -8   3    3.57    2.84
   9  -8   3    3.74    3.08
   9  -8   3    4.51    1.89
   9  -8   3    4.14    2.09
  15   7  -3   18.86    2.44
  15   7  -3   16.38    2.92
  15   7  -3   15.91    2.88
  14   7  -3    0.27    1.36
  14   7  -3   -0.23    2.10
  14   7  -3   -1.19    1.91
  13   7  -3   33.15    3.10
  13   7  -3   27.52    3.24
  13   7  -3   27.06    3.08
  12   7  -3   11.58    2.55
  12   7  -3    8.28    1.88
  12   7  -3    6.55    2.14
  11   7  -3   19.12    2.56
  11   7  -3   15.42    2.17
  11   7  -3   14.73    2.23
  10   7  -3    0.46    1.51
  10   7  -3    0.68    1.71
  10   7  -3    1.31    1.68
   9   7  -3   78.23    4.86
   9   7  -3   82.91    4.57
   9   7  -3   80.68    4.24
   9   7  -3   71.48    4.15
  -9  -7   3   73.10    2.96
  -9  -7   3   79.62    2.96
  -9  -7   3   70.54    3.63
   8   7  -3   77.02    4.28
   8   7  -3   86.26    4.30
   8   7  -3   83.77    4.04
   8   7  -3   86.38    4.49
   8   7  -3   79.67    4.28
  -8  -7   3   77.27    3.52
  -8  -7   3   78.01    3.78
  -8  -7   3   82.08    3.42
   7   7  -3    2.89    1.44
   7   7  -3    5.88    1.55
   7   7  -3    6.05    1.26
   7   7  -3    5.56    1.52
   7   7  -3    6.10    1.56
  -7  -7   3    4.45    1.20
  -7  -7   3    5.42    1.12
  -7  -7   3    3.33    1.16
   6   7  -3    5.94    1.39
   6   7  -3    3.13    1.20
   6   7  -3    5.05    1.45
   6   7  -3    4.45    1.31
   6   7  -3    3.81    1.39
  -6  -7   3    8.21    1.12
  -6  -7   3    3.56    1.11
  -6  -7   3    7.57    0.88
  -6  -7   3    4.84    1.25
  -6  -7   3    6.28    1.35
   5   7  -3  148.46    5.82
   5   7  -3  146.02    6.11
   5   7  -3  167.25    7.77
   5   7  -3  152.05    6.04
   5   7  -3  136.20    7.13
  -5  -7   3  141.33    5.10
  -5  -7   3  128.43    5.48
  -5  -7   3  139.53    5.53
  -5  -7   3  143.43    5.56
   4   7  -3  484.77   16.25
   4   7  -3  485.62   16.03
   4   7  -3  464.88   16.24
   4   7  -3  444.85   16.03
  -4  -7   3  440.67   15.48
  -4  -7   3  436.28   15.58
  -4  -7   3  473.97   15.66
  -4  -7   3  461.14   15.84
  -4  -7   3  471.85   15.44
   3   7  -3    1.00    0.92
   3   7  -3    0.48    0.89
   3   7  -3    0.88    1.07
   3   7  -3    0.37    0.97
  -3  -7   3    1.51    0.95
  -3  -7   3    0.59    0.99
  -3  -7   3    0.39    0.88
  -3  -7   3    0.05    1.14
  -3  -7   3    1.53    0.97
   2   7  -3   24.07    2.17
   2   7  -3   24.67    2.00
   2   7  -3   21.46    1.86
   2   7  -3   22.00    2.34
  -2  -7   3   25.14    2.05
  -2  -7   3   24.93    1.73
  -2  -7   3   26.88    2.20
  -2  -7   3   21.45    2.31
  -2  -7   3   24.82    1.96
  -2  -7   3   23.95    2.26
   1   7  -3   15.99    1.78
   1   7  -3   13.66    1.83
   1   7  -3   17.98    1.86
   1   7  -3   15.50    1.66
  -1  -7   3   16.05    1.84
  -1  -7   3   18.16    1.95
  -1  -7   3   11.47    1.51
  -1  -7   3   14.46    1.49
  -1  -7   3   12.93    1.69
  -1  -7   3   15.06    1.43
   0   7  -3  230.46    8.80
   0   7  -3  241.49    8.91
   0   7  -3  250.79    8.61
   0   7  -3  239.27    8.98
   0   7  -3  247.48    8.49
   0  -7   3  244.84    8.43
   0  -7   3  217.30    9.13
   0  -7   3  232.41    8.94
   0  -7   3  253.60    9.05
   0  -7   3  261.28    9.64
  -1   7  -3   42.47    2.71
  -1   7  -3   41.57    2.52
  -1   7  -3   41.97    2.84
  -1   7  -3   45.21    2.17
  -1   7  -3   39.90    2.54
   1  -7   3   41.83    2.73
   1  -7   3   39.51    2.93
   1  -7   3   42.81    2.25
   1  -7   3   45.05    3.53
   1  -7   3   46.86    2.92
  -2   7  -3  197.95    7.32
  -2   7  -3  192.73    7.35
  -2   7  -3  197.32    7.62
  -2   7  -3  200.89    7.45
   2  -7   3  197.67    7.70
   2  -7   3  201.02    8.72
   2  -7   3  192.37    7.10
   2  -7   3  197.74    7.71
   2  -7   3  207.81    7.84
  -3   7  -3   58.42    3.39
  -3   7  -3   59.32    2.97
  -3   7  -3   61.14    3.15
   3  -7   3   63.83    2.98
   3  -7   3   63.36    4.73
   3  -7   3   64.80    3.61
  -4   7  -3   49.43    2.69
  -4   7  -3   44.38    2.44
  -4   7  -3   50.01    3.10
   4  -7   3   51.08    3.40
   4  -7   3   56.33    4.70
   4  -7   3   51.01    2.67
   4  -7   3   55.85    3.31
  -5   7  -3   22.06    1.41
  -5   7  -3   21.52    1.57
  -5   7  -3   24.53    2.33
   5  -7   3   29.52    2.80
   5  -7   3   26.73    2.49
   5  -7   3   28.54    3.66
   5  -7   3   24.48    1.97
  -6   7  -3   32.65    2.42
   6  -7   3   32.36    2.33
   6  -7   3   43.71    3.24
   6  -7   3   42.12    2.76
   6  -7   3   39.11    4.90
   7  -7   3   22.62    2.03
   7  -7   3   29.08    2.94
   7  -7   3   20.97    5.21
   8  -7   3    0.51    1.41
   8  -7   3    0.12    2.43
   9  -7   3    0.19    1.43
   9  -7   3   -1.96    2.49
   9  -7   3    0.93    1.83
  10  -7   3   11.98    4.21
  10  -7   3    1.19    3.11
  15   6  -3    0.72    2.35
  15   6  -3    3.98    2.19
  15   6  -3    2.81    1.51
  14   6  -3    9.95    1.99
  14   6  -3    6.50    2.24
  13   6  -3   42.13    4.13
  13   6  -3   42.30    3.40
  13   6  -3   38.79    3.92
  12   6  -3   14.87    2.42
  12   6  -3   12.50    1.92
  12   6  -3   16.35    2.56
  12   6  -3   13.85    2.10
  11   6  -3   20.65    2.63
  11   6  -3   15.54    2.41
  11   6  -3   15.82    1.99
  11   6  -3   23.80    2.87
  10   6  -3    5.76    1.47
  10   6  -3    8.75    1.74
  10   6  -3    5.78    1.72
  10   6  -3    8.08    1.82
  10   6  -3    8.10    1.86
   9   6  -3  147.47    6.20
   9   6  -3  137.00    6.08
   9   6  -3  149.93    6.51
   9   6  -3  157.38    6.44
   9   6  -3  140.19    5.88
  -9  -6   3  134.03    5.44
   8   6  -3    0.50    1.40
   8   6  -3    1.88    1.27
   8   6  -3    1.16    1.11
   8   6  -3    0.29    1.23
   8   6  -3    0.69    1.42
  -8  -6   3    1.90    0.72
  -8  -6   3    2.22    0.77
  -8  -6   3    0.37    0.96
   7   6  -3    8.89    1.57
   7   6  -3   12.26    1.68
   7   6  -3   12.81    1.78
   7   6  -3   10.36    1.41
   7   6  -3    4.69    2.05
  -7  -6   3    9.71    1.29
  -7  -6   3   10.15    1.17
  -7  -6   3   11.18    1.41
   6   6  -3    0.54    1.00
   6   6  -3    1.35    1.16
   6   6  -3    0.97    1.11
   6   6  -3    1.07    0.97
   6   6  -3    0.50    0.94
  -6  -6   3    1.03    0.89
  -6  -6   3    2.16    0.52
  -6  -6   3    1.41    0.96
  -6  -6   3    1.45    0.93
   5   6  -3  394.15   13.45
   5   6  -3  374.60   13.36
   5   6  -3  397.56   13.32
   5   6  -3  383.45   13.51
   5   6  -3  392.90   13.53
  -5  -6   3  365.91   12.47
  -5  -6   3  348.61   12.49
  -5  -6   3  362.81   12.42
  -5  -6   3  373.50   12.17
   4   6  -3  217.32    7.88
   4   6  -3  220.89    8.07
   4   6  -3  215.27    8.08
   4   6  -3  218.86    7.80
   4   6  -3  212.51    7.91
  -4  -6   3  212.89    7.59
  -4  -6   3  212.54    7.81
  -4  -6   3  202.78    7.56
  -4  -6   3  201.26    7.52
   3   6  -3  201.00    7.60
   3   6  -3  215.27    7.78
   3   6  -3  208.78    7.50
   3   6  -3  207.96    7.81
  -3  -6   3  192.19    7.30
  -3  -6   3  196.32    7.48
  -3  -6   3  211.86    7.39
  -3  -6   3  194.76    7.18
   2   6  -3   68.39    3.32
   2   6  -3   68.98    3.21
   2   6  -3   66.84    3.02
   2   6  -3   62.87    3.44
  -2  -6   3   69.99    3.23
  -2  -6   3   65.32    3.38
  -2  -6   3   62.63    2.99
  -2  -6   3   59.53    2.78
  -2  -6   3   64.35    3.11
   1   6  -3   20.95    1.68
   1   6  -3   24.40    2.15
   1   6  -3   21.53    1.95
  -1  -6   3   24.02    1.55
  -1  -6   3   20.64    1.97
  -1  -6   3   24.27    2.22
  -1  -6   3   21.44    1.87
  -1  -6   3   21.10    1.79
  -1  -6   3   23.49    2.20
   0   6  -3  130.45    5.31
   0   6  -3  138.78    5.01
   0   6  -3  126.09    5.23
   0   6  -3  133.28    5.42
   0   6  -3  140.75    5.05
   0  -6   3  128.26    5.40
   0  -6   3  130.32    5.45
   0  -6   3  148.02    6.03
   0  -6   3  137.65    5.00
   0  -6   3  140.86    5.59
  -1   6  -3   41.23    2.01
  -1   6  -3   43.88    2.40
  -1   6  -3   42.61    2.63
  -1   6  -3   39.69    2.26
  -1   6  -3   42.28    2.48
   1  -6   3   39.57    2.04
   1  -6   3   44.75    3.19
   1  -6   3   41.85    2.61
   1  -6   3   38.12    2.43
   1  -6   3   43.63    2.73
  -2   6  -3  292.83   10.35
  -2   6  -3  306.06   10.30
  -2   6  -3  292.71   10.57
  -2   6  -3  296.95   10.41
   2  -6   3  320.70   11.04
   2  -6   3  309.29   11.89
   2  -6   3  324.85   11.08
   2  -6   3  295.67   10.96
   2  -6   3  300.41   10.48
  -3   6  -3   44.49    2.47
  -3   6  -3   43.32    2.35
  -3   6  -3   42.42    2.72
   3  -6   3   48.87    3.85
   3  -6   3   45.59    2.87
   3  -6   3   44.88    2.31
   3  -6   3   44.92    2.92
   3  -6   3   44.43    2.72
  -4   6  -3   85.82    4.08
  -4   6  -3   85.36    3.62
   4  -6   3   90.08    4.14
   4  -6   3   83.11    4.08
   4  -6   3   90.37    3.67
   4  -6   3   94.09    5.55
   4  -6   3   81.78    4.15
  -5   6  -3    0.35    0.99
   5  -6   3    0.57    0.87
   5  -6   3    0.65    1.96
   5  -6   3    1.10    1.18
   5  -6   3    1.66    1.22
  -6   6  -3  141.05    5.70
   6  -6   3  156.81    6.10
   6  -6   3  164.48    8.26
   6  -6   3  154.81    6.56
   6  -6   3  148.08    5.94
   7  -6   3   58.17    3.00
   7  -6   3   60.37    5.43
   7  -6   3   53.49    3.54
   8  -6   3    2.92    3.60
   8  -6   3    2.21    1.41
   9  -6   3    1.90    1.51
   9  -6   3   -1.27    2.35
   9  -6   3    0.49    1.62
  10  -6   3   18.16    2.37
  10  -6   3   17.08    4.02
  10  -6   3   16.82    2.76
  15   5  -3    0.16    1.27
  15   5  -3   -0.62    1.76
  15   5  -3   -2.54    2.09
  14   5  -3   32.10    2.94
  14   5  -3   32.74    3.71
  14   5  -3   27.73    2.09
  14   5  -3   26.05    3.29
  13   5  -3   16.11    2.17
  13   5  -3   15.79    2.79
  13   5  -3   17.77    2.76
  12   5  -3    2.82    1.86
  12   5  -3    2.82    1.86
  12   5  -3    6.35    1.41
  12   5  -3    0.30    1.41
  11   5  -3    2.36    1.21
  11   5  -3   -0.43    1.24
  11   5  -3   -0.96    1.12
  11   5  -3    2.14    1.64
  10   5  -3   82.33    3.94
  10   5  -3   87.68    4.61
  10   5  -3   80.19    4.01
  10   5  -3   82.65    4.22
  10   5  -3   83.28    3.86
   9   5  -3  114.57    5.17
   9   5  -3  117.83    4.80
   9   5  -3  121.63    5.91
   9   5  -3  115.89    5.06
  -9  -5   3  106.60    4.58
   8   5  -3    2.67    1.42
   8   5  -3    1.43    1.16
   8   5  -3    1.91    0.98
   8   5  -3    2.18    1.16
  -8  -5   3    0.80    0.97
   7   5  -3    0.32    1.04
   7   5  -3    0.93    1.19
   7   5  -3    1.60    1.07
   7   5  -3    0.22    0.84
  -7  -5   3    1.69    0.71
  -7  -5   3    0.74    0.85
  -7  -5   3    1.00    0.54
  -7  -5   3    0.90    0.71
   6   5  -3   18.76    2.00
   6   5  -3   18.45    1.93
   6   5  -3   19.91    1.99
   6   5  -3   16.37    1.68
   6   5  -3   20.70    1.86
  -6  -5   3   18.32    1.12
  -6  -5   3   17.04    1.43
  -6  -5   3   17.10    1.59
  -6  -5   3   17.71    1.68
   5   5  -3  372.43   12.85
   5   5  -3  359.60   12.70
   5   5  -3  376.42   12.84
   5   5  -3  374.81   12.77
   5   5  -3  378.17   12.87
  -5  -5   3  355.82   12.08
  -5  -5   3  372.63   11.82
  -5  -5   3  344.97   12.18
  -5  -5   3  351.42   12.16
   4   5  -3    2.59    1.05
   4   5  -3    2.39    0.87
   4   5  -3    1.51    0.92
   4   5  -3    3.81    1.23
   4   5  -3    0.73    1.05
  -4  -5   3    2.39    0.88
  -4  -5   3    2.45    0.87
  -4  -5   3    1.83    1.03
  -4  -5   3    1.72    0.97
   3   5  -3  236.42    8.25
   3   5  -3  232.57    8.51
   3   5  -3  238.74    8.46
   3   5  -3  232.54    8.34
   3   5  -3  233.93    8.25
  -3  -5   3  222.93    8.09
  -3  -5   3  229.31    8.06
  -3  -5   3  225.36    8.27
  -3  -5   3  233.99    8.12
   2   5  -3   41.21    2.17
   2   5  -3   38.53    2.29
   2   5  -3   38.34    2.39
   2   5  -3   42.75    2.68
  -2  -5   3   41.01    2.31
  -2  -5   3   36.68    2.23
  -2  -5   3   36.84    2.58
   1   5  -3  183.12    6.79
   1   5  -3  170.21    6.67
   1   5  -3  190.31    6.89
   1   5  -3  191.69    6.48
  -1  -5   3  195.44    7.02
  -1  -5   3  189.75    6.71
  -1  -5   3  177.97    6.67
  -1  -5   3  191.04    6.88
  -1  -5   3  180.64    6.82
   0   5  -3  230.48    7.86
   0   5  -3  214.92    8.05
   0   5  -3  232.54    7.82
   0   5  -3  231.27    8.14
   0   5  -3  228.87    8.21
   0  -5   3  225.32    8.30
   0  -5   3  246.89    8.82
   0  -5   3  235.27    7.92
   0  -5   3  231.51    8.41
   0  -5   3  224.10    8.28
  -1   5  -3  263.05    9.52
  -1   5  -3  274.54    9.70
  -1   5  -3  279.03    9.22
  -1   5  -3  276.49    9.60
  -1   5  -3  283.13    9.37
   1  -5   3  289.65   10.48
   1  -5   3  268.01    9.78
   1  -5   3  278.17    9.83
   1  -5   3  283.10    9.90
   1  -5   3  280.33    9.39
  -2   5  -3  102.24    3.99
  -2   5  -3  103.97    4.09
  -2   5  -3  101.98    4.04
  -2   5  -3   98.99    4.25
   2  -5   3  104.90    4.47
   2  -5   3  104.55    4.36
   2  -5   3  106.77    4.44
   2  -5   3  110.51    5.21
  -3   5  -3    5.31    0.97
  -3   5  -3    6.69    1.17
  -3   5  -3    4.81    1.07
   3  -5   3    4.77    0.84
   3  -5   3    2.82    1.55
   3  -5   3    5.02    1.12
   3  -5   3    4.50    1.04
   3  -5   3    4.09    1.15
  -4   5  -3    0.33    0.62
  -4   5  -3    0.45    0.73
  -4   5  -3    0.46    0.89
   4  -5   3    1.08    0.91
   4  -5   3    0.36    1.00
   4  -5   3    0.54    1.33
   4  -5   3    0.31    0.76
   4  -5   3   -0.99    1.02
  -5   5  -3  102.69    4.44
   5  -5   3  109.35    4.68
   5  -5   3  107.47    4.45
   5  -5   3  111.81    4.80
   5  -5   3  118.86    5.55
   5  -5   3  115.80    6.24
  -6   5  -3  233.06    8.47
   6  -5   3  256.84    9.30
   6  -5   3  266.39   11.05
   6  -5   3  235.83    8.91
   6  -5   3  241.57    9.21
   6  -5   3  260.99    9.03
   7  -5   3   20.36    1.99
   7  -5   3   18.93    2.29
   7  -5   3   29.88    3.81
   7  -5   3   22.35    2.01
   8  -5   3   14.31    1.58
   8  -5   3   12.80    2.11
   8  -5   3   10.07    1.51
   8  -5   3    9.33    2.57
   9  -5   3   15.12    1.99
   9  -5   3   17.13    2.63
   9  -5   3   15.31    3.61
  10  -5   3   46.69    4.17
  10  -5   3   34.34    4.46
  10  -5   3   40.64    3.11
  11  -5   3    4.02    2.12
  11  -5   3    2.77    2.83
  11  -5   3    4.15    1.50
  15   4  -3    2.52    2.00
  15   4  -3    3.69    1.49
  15   4  -3    4.31    2.40
  14   4  -3   29.74    2.91
  14   4  -3   29.67    3.47
  14   4  -3   25.97    3.29
  14   4  -3   30.16    3.70
  13   4  -3    3.32    0.90
  13   4  -3    2.65    1.95
  13   4  -3    3.84    1.53
  13   4  -3    0.58    1.54
  12   4  -3   -1.00    1.27
  12   4  -3   -0.33    1.44
  12   4  -3   -0.11    1.71
  11   4  -3   17.00    1.87
  11   4  -3   14.78    1.65
  11   4  -3   15.95    2.09
  11   4  -3   14.76    1.99
  11   4  -3   19.88    2.43
  10   4  -3  145.71    6.00
  10   4  -3  136.56    5.75
  10   4  -3  132.25    5.59
  10   4  -3  147.22    6.09
  10   4  -3  149.71    6.32
   9   4  -3   39.14    3.75
   9   4  -3   27.48    2.15
   9   4  -3   28.39    2.29
   9   4  -3   29.04    2.48
   9   4  -3   28.00    2.56
  -9  -4   3   27.77    2.16
   8   4  -3   56.67    3.04
   8   4  -3   62.06    3.47
   8   4  -3   60.13    3.28
   8   4  -3   57.45    2.92
   8   4  -3   56.76    3.07
  -8  -4   3   52.52    2.81
  -8  -4   3   50.72    2.58
   7   4  -3   13.51    1.72
   7   4  -3   17.75    1.81
   7   4  -3   16.27    1.81
   7   4  -3   18.01    1.65
   7   4  -3   17.70    1.93
  -7  -4   3   13.37    1.34
  -7  -4   3   16.73    1.56
  -7  -4   3   17.45    1.03
   6   4  -3   89.84    3.84
   6   4  -3   97.27    4.09
   6   4  -3   97.39    4.17
   6   4  -3   92.63    4.00
  -6  -4   3   86.37    3.66
  -6  -4   3   93.43    3.41
  -6  -4   3   89.20    3.46
  -6  -4   3   84.68    3.36
   5   4  -3   65.33    3.09
   5   4  -3   73.04    3.36
   5   4  -3   73.76    3.33
   5   4  -3   72.29    3.43
  -5  -4   3   65.16    3.03
  -5  -4   3   68.36    2.89
  -5  -4   3   73.21    2.78
  -5  -4   3   69.28    3.08
   4   4  -3   75.97    3.55
   4   4  -3   78.77    3.51
   4   4  -3   78.80    3.35
   4   4  -3   79.42    3.60
  -4  -4   3   74.14    3.31
  -4  -4   3   74.35    3.18
  -4  -4   3   78.73    3.16
  -4  -4   3   77.25    3.49
  -4  -4   3   75.52    3.32
   3   4  -3  326.41   11.36
   3   4  -3  335.48   11.28
   3   4  -3  326.51   11.33
   3   4  -3  330.39   11.19
   3   4  -3  336.26   11.25
  -3  -4   3  324.81   10.98
  -3  -4   3  324.18   11.09
  -3  -4   3  318.55   10.95
  -3  -4   3  320.68   10.92
   2   4  -3   96.08    3.99
   2   4  -3   90.03    3.73
   2   4  -3   91.47    3.77
   2   4  -3   97.63    3.64
  -2  -4   3   93.72    3.93
  -2  -4   3   92.23    3.68
  -2  -4   3   90.95    3.72
   1   4  -3  273.03    9.80
   1   4  -3  294.05    9.94
   1   4  -3  294.72    9.59
   1   4  -3  284.27    9.86
  -1  -4   3  275.83    9.66
  -1  -4   3  283.82    9.68
  -1  -4   3  271.87    9.53
  -1  -4   3  283.15    9.38
  -1  -4   3  292.01    9.80
   0   4  -3   27.39    1.84
   0   4  -3   27.35    1.79
   0   4  -3   25.38    1.66
   0   4  -3   26.22    1.51
   0   4  -3   28.81    2.05
   0  -4   3   26.47    1.80
   0  -4   3   31.24    2.21
   0  -4   3   26.60    1.44
  -1   4  -3  541.59   17.37
  -1   4  -3  531.83   17.63
  -1   4  -3  524.02   17.74
  -1   4  -3  538.53   17.41
   1  -4   3  558.39   18.38
   1  -4   3  545.19   18.28
   1  -4   3  553.38   18.86
  -2   4  -3  118.38    4.22
  -2   4  -3  106.61    4.22
  -2   4  -3  115.38    4.52
  -2   4  -3  112.76    4.27
   2  -4   3  118.16    4.64
   2  -4   3  117.94    4.27
   2  -4   3  115.21    4.61
   2  -4   3  125.21    5.43
   2  -4   3  122.91    4.79
  -3   4  -3    2.88    0.89
  -3   4  -3    4.45    0.80
  -3   4  -3    3.26    0.72
   3  -4   3    1.64    1.16
   3  -4   3    5.98    1.07
   3  -4   3    3.90    0.90
   3  -4   3    4.28    1.06
   3  -4   3    3.89    0.77
  -4   4  -3   85.79    3.80
  -4   4  -3   88.05    3.18
  -4   4  -3   89.28    3.24
   4  -4   3  101.35    4.08
   4  -4   3   93.59    5.03
   4  -4   3   97.90    3.99
   4  -4   3   91.19    3.92
   4  -4   3   92.17    3.71
  -5   4  -3   99.26    4.19
   5  -4   3  109.80    4.39
   5  -4   3  114.24    4.57
   5  -4   3  109.53    4.55
   5  -4   3  109.44    4.53
   5  -4   3  113.81    5.88
   6  -4   3  131.13    5.13
   6  -4   3  125.82    5.01
   6  -4   3  120.83    5.00
   6  -4   3  130.00    6.65
   6  -4   3  124.28    5.06
   7  -4   3   12.95    1.59
   7  -4   3   14.14    1.59
   7  -4   3   14.28    2.74
   7  -4   3   16.13    1.72
   7  -4   3   12.98    1.43
   8  -4   3   24.90    3.59
   8  -4   3   27.23    2.32
   8  -4   3   25.96    2.09
   8  -4   3   26.66    1.90
   9  -4   3   41.65    4.83
   9  -4   3   42.41    2.88
   9  -4   3   41.73    3.63
   9  -4   3   45.32    2.01
   9  -4   3   38.62    2.84
  10  -4   3   43.60    5.19
  10  -4   3   40.94    3.89
  10  -4   3   39.27    2.88
  11  -4   3    0.54    1.88
  11  -4   3   -1.59    2.30
  11  -4   3   -0.39    1.03
  12  -4   3    8.21    3.16
  12  -4   3    9.96    2.41
  15   3  -3   14.10    3.98
  15   3  -3   19.24    2.91
  15   3  -3   19.56    2.85
  14   3  -3   12.62    2.06
  14   3  -3   10.42    2.42
  14   3  -3    7.49    2.47
  13   3  -3    0.82    1.39
  13   3  -3   -2.94    1.75
  13   3  -3    0.45    1.90
  12   3  -3    1.33    1.65
  12   3  -3    1.02    1.35
  12   3  -3   -0.63    0.63
  11   3  -3   10.64    1.28
  11   3  -3   12.87    2.11
  11   3  -3   14.89    1.80
  11   3  -3   19.76    2.47
  11   3  -3   14.38    1.96
  10   3  -3   76.44    3.52
  10   3  -3   82.71    4.44
  10   3  -3   80.92    4.41
  10   3  -3   82.31    4.13
   9   3  -3    1.39    1.45
   9   3  -3    1.65    1.21
   9   3  -3    0.35    0.89
   9   3  -3   -0.10    0.92
   9   3  -3    0.81    1.27
   9   3  -3    1.27    1.39
   8   3  -3  136.65    5.48
   8   3  -3  131.40    5.53
   8   3  -3  136.57    5.62
   8   3  -3  130.32    5.11
   8   3  -3  131.41    5.21
  -8  -3   3  120.38    4.96
   7   3  -3   58.26    2.81
   7   3  -3   61.08    3.11
   7   3  -3   63.40    3.19
   7   3  -3   60.39    3.10
   7   3  -3   58.25    2.84
  -7  -3   3   56.37    2.80
  -7  -3   3   57.49    3.30
   6   3  -3  158.32    5.80
   6   3  -3  160.07    6.04
   6   3  -3  146.38    5.73
   6   3  -3  167.82    5.93
   6   3  -3  154.58    5.97
  -6  -3   3  144.48    5.07
  -6  -3   3  153.48    5.47
  -6  -3   3  147.09    5.53
   5   3  -3    8.95    1.09
   5   3  -3   10.72    1.44
   5   3  -3    9.96    1.20
   5   3  -3    9.34    1.19
   5   3  -3    9.47    1.25
  -5  -3   3    7.34    0.92
  -5  -3   3    8.02    0.86
  -5  -3   3   11.15    1.20
  -5  -3   3    8.45    1.08
   4   3  -3  176.67    6.28
   4   3  -3  176.77    6.40
   4   3  -3  173.00    6.42
   4   3  -3  179.12    6.45
  -4  -3   3  170.39    5.89
  -4  -3   3  169.32    6.03
  -4  -3   3  166.55    6.06
  -4  -3   3  165.87    5.88
  -4  -3   3  165.66    6.01
   3   3  -3  105.01    4.13
   3   3  -3  106.52    4.14
   3   3  -3  105.81    4.03
  -3  -3   3  102.99    3.87
  -3  -3   3  102.27    3.96
  -3  -3   3   99.79    3.98
  -3  -3   3  102.87    3.92
   2   3  -3    1.73    0.75
   2   3  -3    2.93    0.87
   2   3  -3    2.32    0.72
   2   3  -3    3.45    0.98
  -2  -3   3    5.10    0.96
  -2  -3   3    1.90    0.71
  -2  -3   3    1.97    0.85
  -2  -3   3    1.31    0.64
   1   3  -3  145.60    5.47
   1   3  -3  161.04    5.31
   1   3  -3  157.52    5.46
   1   3  -3  152.64    5.53
   1   3  -3  155.08    5.60
  -1  -3   3  158.21    5.54
  -1  -3   3  152.40    5.36
  -1  -3   3  147.46    5.42
  -1  -3   3  149.74    5.44
  -2   3  -3    1.42    0.36
  -2   3  -3    1.26    0.91
  -2   3  -3    1.09    0.63
  -2   3  -3    1.02    0.62
   2  -3   3    2.40    0.97
   2  -3   3    1.19    0.95
   2  -3   3    0.44    0.70
   2  -3   3    1.77    0.58
   2  -3   3    0.74    0.72
  -3   3  -3    3.50    0.89
  -3   3  -3    4.08    0.63
  -3   3  -3    5.01    0.69
   3  -3   3    5.99    1.04
   3  -3   3    2.90    1.36
   3  -3   3    5.09    0.89
   3  -3   3    4.12    0.81
   3  -3   3    3.97    0.74
  -4   3  -3   50.92    2.57
   4  -3   3   50.76    3.48
   4  -3   3   58.74    2.56
   4  -3   3   55.25    2.70
   4  -3   3   54.29    2.49
   4  -3   3   55.21    2.54
  -5   3  -3  164.76    6.09
   5  -3   3  183.50    6.63
   5  -3   3  182.89    6.66
   5  -3   3  193.12    7.94
   5  -3   3  178.69    6.61
   5  -3   3  187.85    6.73
   6  -3   3   22.53    1.79
   6  -3   3   25.19    2.05
   6  -3   3   22.23    1.71
   6  -3   3   25.20    1.96
   6  -3   3   26.97    3.21
   7  -3   3   16.28    2.43
   7  -3   3   20.69    2.11
   7  -3   3   23.46    1.88
   7  -3   3   22.58    1.76
   7  -3   3   22.24    1.86
   8  -3   3   12.75    1.68
   8  -3   3    9.46    1.34
   8  -3   3    9.16    1.18
   8  -3   3    9.52    2.46
   8  -3   3    8.23    1.62
   8  -3   3   11.01    1.35
   9  -3   3   57.26    5.03
   9  -3   3   60.01    2.56
   9  -3   3   56.33    2.95
   9  -3   3   51.51    3.32
   9  -3   3   63.11    4.04
   9  -3   3   55.50    3.05
  10  -3   3   43.40    2.79
  10  -3   3   45.82    4.96
  10  -3   3   45.92    3.78
  11  -3   3   23.38    2.80
  11  -3   3   21.44    2.36
  11  -3   3   17.30    3.42
  12  -3   3   19.92    2.89
  12  -3   3   14.98    3.32
  14   2  -3    2.24    1.44
  14   2  -3    0.07    1.90
  13   2  -3   10.22    1.87
  13   2  -3    7.69    2.34
  13   2  -3    5.13    2.41
  12   2  -3    3.78    1.97
  12   2  -3   -1.26    1.78
  12   2  -3    1.28    1.32
  11   2  -3   34.91    2.78
  11   2  -3   35.07    3.45
  11   2  -3   32.21    2.57
  11   2  -3   36.61    3.59
  10   2  -3   33.50    3.10
  10   2  -3   32.81    2.59
  10   2  -3   31.39    1.77
  10   2  -3   32.45    3.34
  10   2  -3   30.00    1.76
  10   2  -3   34.38    3.04
   9   2  -3   56.51    2.67
   9   2  -3   57.77    3.17
   9   2  -3   58.58    3.69
   9   2  -3   61.00    3.87
   9   2  -3   57.71    3.57
   9   2  -3   55.54    3.02
   8   2  -3   38.79    2.40
   8   2  -3   41.84    2.57
   8   2  -3   45.88    2.96
   8   2  -3   39.58    2.35
   8   2  -3   44.52    3.15
   8   2  -3   42.69    3.07
  -8  -2   3   39.09    2.67
   7   2  -3   26.71    1.90
   7   2  -3   32.94    2.35
   7   2  -3   29.12    2.07
   7   2  -3   32.87    2.50
   7   2  -3   29.57    2.55
   7   2  -3   28.24    1.79
  -7  -2   3   26.81    1.96
  -7  -2   3   28.65    2.12
   6   2  -3  145.49    5.33
   6   2  -3  141.40    5.42
   6   2  -3  157.46    5.84
   6   2  -3  149.24    5.70
   6   2  -3  148.54    5.59
  -6  -2   3  137.20    5.22
  -6  -2   3  140.15    5.37
   5   2  -3  126.14    4.79
   5   2  -3  129.62    4.97
   5   2  -3  132.82    5.08
   5   2  -3  129.77    4.78
   5   2  -3  133.31    5.04
  -5  -2   3  122.77    4.67
  -5  -2   3  124.45    4.26
  -5  -2   3  118.93    4.61
   4   2  -3  348.87   11.66
   4   2  -3  343.54   11.65
   4   2  -3  341.29   11.68
   4   2  -3  350.31   12.27
   4   2  -3  343.01   11.50
  -4  -2   3  330.90   10.83
  -4  -2   3  327.02   10.77
  -4  -2   3  325.79   10.95
  -4  -2   3  318.65   10.93
   3   2  -3   29.40    1.76
   3   2  -3   28.89    1.78
   3   2  -3   27.02    1.57
   3   2  -3   28.07    1.63
  -3  -2   3   27.79    1.50
  -3  -2   3   26.24    1.61
  -3  -2   3   28.71    1.64
  -3  -2   3   27.82    1.61
  -3  -2   3   29.63    1.64
   2   2  -3    3.71    0.87
   2   2  -3    2.83    0.67
   2   2  -3    2.75    0.69
   2   2  -3    3.26    0.76
   2   2  -3    2.74    0.86
  -2  -2   3    3.36    0.80
  -2  -2   3    2.55    0.72
  -2  -2   3    2.93    0.71
  -2  -2   3    1.61    0.71
  -2  -2   3    1.98    0.67
   1   2  -3   21.38    1.46
   1   2  -3   20.85    1.43
   1   2  -3   18.33    1.39
   1   2  -3   18.56    1.36
  -1  -2   3   18.47    1.27
  -1  -2   3   16.41    1.28
  -1   2  -3  170.73    5.62
  -1   2  -3  165.61    5.66
  -1   2  -3  166.87    5.84
  -1   2  -3  157.41    5.65
  -1   2  -3  168.68    5.46
   1  -2   3  178.41    5.74
   1  -2   3  173.00    6.02
   1  -2   3  166.18    5.84
   1  -2   3  172.24    5.57
   1  -2   3  161.98    5.85
  -2   2  -3   21.55    0.96
  -2   2  -3   18.21    1.10
  -2   2  -3   19.30    1.10
  -2   2  -3   21.47    1.52
   2  -2   3   25.55    1.64
   2  -2   3   23.61    1.12
   2  -2   3   20.55    1.29
   2  -2   3   20.95    1.09
   2  -2   3   21.79    1.33
  -3   2  -3   89.81    3.65
   3  -2   3   99.83    3.68
   3  -2   3  107.69    4.01
   3  -2   3   99.00    4.58
   3  -2   3   99.04    3.45
   3  -2   3   97.43    3.67
   3  -2   3   98.55    3.69
  -4   2  -3  421.04   14.11
   4  -2   3  444.88   14.94
   4  -2   3  460.63   15.17
   4  -2   3  458.05   15.03
   4  -2   3  449.66   14.93
   4  -2   3  462.42   14.70
   4  -2   3  454.30   15.93
   5  -2   3  402.93   14.17
   5  -2   3  398.49   13.17
   5  -2   3  385.85   12.95
   5  -2   3  390.54   13.19
   5  -2   3  393.04   12.72
   5  -2   3  375.59   12.94
   6  -2   3   59.42    2.39
   6  -2   3   60.37    2.48
   6  -2   3   58.34    3.94
   6  -2   3   60.48    2.62
   6  -2   3   63.30    2.88
   6  -2   3   60.36    3.06
   6  -2   3   62.15    2.65
   7  -2   3   46.32    2.45
   7  -2   3   43.88    2.25
   7  -2   3   45.58    2.81
   7  -2   3   41.97    2.21
   7  -2   3   46.98    3.84
   7  -2   3   41.42    2.03
   8  -2   3    8.05    2.28
   8  -2   3    5.98    1.07
   8  -2   3    5.82    1.40
   8  -2   3    4.99    1.40
   8  -2   3    8.49    1.16
   8  -2   3    7.06    0.92
   8  -2   3    8.58    1.01
   8  -2   3    6.60    1.04
   9  -2   3   23.87    1.91
   9  -2   3   23.79    2.47
   9  -2   3   24.02    1.73
   9  -2   3   21.52    2.86
   9  -2   3   25.58    2.49
   9  -2   3   22.22    1.76
  10  -2   3    0.14    0.92
  10  -2   3   -2.08    1.46
  10  -2   3   -1.68    1.89
  10  -2   3   -0.23    0.73
  11  -2   3   23.97    3.50
  11  -2   3   28.90    2.17
  12  -2   3   19.34    3.51
  12  -2   3   18.86    2.67
  13  -2   3    6.37    2.88
  13  -2   3    8.67    1.65
  13  -2   3    6.39    2.10
  14   1  -3   -1.19    2.06
  14   1  -3    1.13    1.38
  13   1  -3    7.51    2.27
  13   1  -3    9.58    1.82
  13   1  -3    5.68    2.53
  12   1  -3   21.70    3.20
  12   1  -3   21.84    2.52
  12   1  -3   23.28    2.77
  11   1  -3   44.27    3.46
  11   1  -3   53.97    3.25
  11   1  -3   54.14    4.49
  11   1  -3   54.21    4.01
  10   1  -3    0.95    1.59
  10   1  -3   -0.16    1.62
  10   1  -3    0.65    1.10
  10   1  -3    2.02    1.17
  10   1  -3   -0.35    1.29
   9   1  -3   66.81    4.30
   9   1  -3   59.40    3.74
   9   1  -3   63.87    3.35
   9   1  -3   66.26    3.31
   9   1  -3   63.95    3.82
   8   1  -3    2.58    0.63
   8   1  -3    2.92    1.55
   8   1  -3    2.80    1.05
   8   1  -3    2.26    1.30
   8   1  -3    2.28    1.03
   8   1  -3    3.91    1.51
  -8  -1   3    3.12    1.21
   7   1  -3   48.60    2.50
   7   1  -3   43.44    2.49
   7   1  -3   48.07    2.85
   7   1  -3   50.35    2.99
   7   1  -3   51.13    3.23
   7   1  -3   48.95    2.09
  -7  -1   3   46.31    2.85
   6   1  -3   94.67    4.01
   6   1  -3   90.39    4.08
   6   1  -3   94.59    3.41
   6   1  -3   83.29    3.70
   6   1  -3  103.93    4.37
   6   1  -3   88.74    3.69
  -6  -1   3   87.69    3.72
  -6  -1   3   89.28    3.98
   5   1  -3  445.02   14.98
   5   1  -3  436.78   15.12
   5   1  -3  461.13   14.59
   5   1  -3  446.90   14.84
   5   1  -3  432.89   14.81
   5   1  -3  457.69   15.23
  -5  -1   3  427.42   13.89
  -5  -1   3  420.82   14.15
  -5  -1   3  416.44   13.68
  -5  -1   3  428.23   14.40
   4   1  -3  564.28   18.71
   3   1  -3  129.29    4.70
   3   1  -3  137.26    4.83
   3   1  -3  121.90    4.60
   3   1  -3  129.92    4.84
   3   1  -3  131.38    4.71
   3   1  -3  128.78    4.49
  -3  -1   3  115.91    4.31
  -3  -1   3  121.22    4.35
  -3  -1   3  131.75    4.58
  -3  -1   3  125.55    4.46
   2   1  -3  104.28    3.83
   2   1  -3   99.94    3.67
   2   1  -3   90.64    3.60
   2   1  -3  103.73    4.06
   2   1  -3   96.12    3.73
   2   1  -3  101.94    3.56
  -2  -1   3  110.28    3.80
  -2  -1   3   96.37    3.66
  -2  -1   3  100.03    3.70
  -2  -1   3   92.18    3.57
  -2  -1   3   96.85    3.61
  -1   1  -3    6.03    0.69
  -1   1  -3    6.18    0.61
  -1   1  -3    6.12    0.84
  -1   1  -3    5.54    0.64
   1  -1   3    8.60    1.02
   1  -1   3    6.24    0.63
   1  -1   3    6.31    0.67
  -2   1  -3    7.00    0.84
  -2   1  -3    7.62    0.71
   2  -1   3    8.39    0.77
   2  -1   3    8.38    0.73
   2  -1   3    7.01    0.78
   2  -1   3    7.30    0.88
  -3   1  -3  250.08    8.55
   3  -1   3  269.17    8.78
   3  -1   3  269.13    9.17
   3  -1   3  263.71    8.78
   3  -1   3  270.98    8.85
   4  -1   3  451.54   14.93
   4  -1   3  471.23   15.93
   4  -1   3  454.35   14.93
   4  -1   3  469.15   15.37
   5  -1   3   75.67    2.98
   5  -1   3   81.62    3.31
   5  -1   3   78.29    3.99
   5  -1   3   74.48    2.81
   5  -1   3   74.46    2.80
   6  -1   3  180.59    6.35
   6  -1   3  188.74    7.66
   6  -1   3  191.73    6.77
   6  -1   3  186.44    6.54
   7  -1   3  116.19    4.90
   7  -1   3  115.15    4.55
   7  -1   3  111.27    4.19
   7  -1   3  117.89    5.70
   7  -1   3  114.61    4.39
   7  -1   3  113.42    4.18
   8  -1   3   21.18    1.47
   8  -1   3   24.72    3.17
   8  -1   3   21.32    1.77
   8  -1   3   22.33    1.84
   8  -1   3   21.89    1.67
   8  -1   3   18.84    1.49
   8  -1   3   23.52    2.44
   9  -1   3   14.64    1.71
   9  -1   3   13.69    1.34
   9  -1   3   15.52    2.07
   9  -1   3   14.00    1.63
   9  -1   3   15.22    2.43
   9  -1   3   12.64    1.54
   9  -1   3   13.70    1.44
  10  -1   3   15.30    2.09
  10  -1   3   16.90    2.69
  10  -1   3   20.55    1.55
  10  -1   3   17.01    1.81
  10  -1   3   18.83    1.70
  10  -1   3   16.72    1.62
  10  -1   3   17.08    1.55
  11  -1   3   49.78    3.74
  11  -1   3   49.82    2.98
  11  -1   3   48.32    2.47
  11  -1   3   55.33    4.92
  11  -1   3   37.40    2.61
  12  -1   3    6.02    1.16
  12  -1   3    2.28    1.71
  12  -1   3    2.35    2.25
  13  -1   3    0.54    1.74
  13  -1   3   -3.13    2.04
  13  -1   3    1.19    1.25
  14   0  -3   -0.76    2.74
  14   0  -3    4.32    2.25
  14   0  -3    8.23    1.85
  13   0  -3    0.31    2.58
  13   0  -3    5.54    2.14
  13   0  -3    5.92    1.66
  12   0  -3   17.32    3.21
  12   0  -3   20.09    2.37
  12   0  -3   16.87    2.55
  11   0  -3   20.75    2.43
  11   0  -3   25.75    2.45
  11   0  -3   22.79    3.14
  11   0  -3   21.76    2.56
  10   0  -3   37.34    2.62
  10   0  -3   37.21    3.94
  10   0  -3   37.96    3.29
  10   0  -3   33.28    2.47
   9   0  -3  109.64    5.18
   9   0  -3  117.38    6.03
   9   0  -3  109.65    4.66
   9   0  -3  103.80    5.05
   9   0  -3  107.00    4.74
   8   0  -3    8.16    1.50
   8   0  -3    9.85    1.45
   8   0  -3   12.50    1.42
   8   0  -3   11.66    1.67
   8   0  -3   10.14    1.94
  -8   0   3   12.81    1.94
   7   0  -3   47.30    3.40
   7   0  -3   46.18    2.44
   7   0  -3   47.06    2.89
   7   0  -3   47.14    2.86
   7   0  -3   41.70    2.54
  -7   0   3   40.00    2.92
   6   0  -3   31.08    1.84
   6   0  -3   30.04    2.01
   6   0  -3   31.16    2.18
   6   0  -3   28.87    2.21
   6   0  -3   30.89    2.62
  -6   0   3   28.92    2.30
   5   0  -3  326.80   11.19
   5   0  -3  333.03   11.54
   5   0  -3  327.52   10.92
   5   0  -3  330.55   10.46
   5   0  -3  313.03   11.03
   5   0  -3  312.35   11.09
  -5   0   3  304.10    9.89
  -5   0   3  306.19   10.81
   4   0  -3   59.79    3.04
   4   0  -3   52.99    2.58
   4   0  -3   50.99    2.52
   4   0  -3   53.90    2.75
   4   0  -3   57.57    1.99
   4   0  -3   52.75    2.41
  -4   0   3   47.87    1.96
  -4   0   3   48.19    2.34
  -4   0   3   54.24    2.74
  -4   0   3   47.26    1.99
   3   0  -3   10.37    1.01
   3   0  -3    9.66    0.68
   3   0  -3    9.99    1.07
   3   0  -3   12.03    1.10
   3   0  -3    9.44    1.21
   3   0  -3    7.28    0.93
  -3   0   3    9.97    0.98
  -3   0   3   10.31    0.90
  -3   0   3    7.76    1.07
  -2   0  -3  150.74    5.14
   2   0   3  155.07    5.45
   2   0   3  152.85    5.11
   2   0   3  156.73    5.29
   3   0   3   92.17    3.41
   3   0   3   93.78    3.59
   4   0   3   75.72    3.17
   4   0   3   74.31    2.99
   4   0   3   76.36    3.54
   5   0   3   18.53    1.40
   5   0   3   19.82    1.62
   5   0   3   18.60    1.99
   6   0   3  331.38   11.30
   6   0   3  317.98   10.67
   6   0   3  336.00   11.91
   6   0   3  330.04   11.28
   7   0   3   46.57    2.46
   7   0   3   44.22    1.85
   7   0   3   49.35    3.32
   7   0   3   45.80    1.91
   7   0   3   48.92    2.68
   7   0   3   47.65    2.57
   8   0   3   34.73    3.17
   8   0   3   27.91    2.15
   8   0   3   31.22    2.19
   9   0   3    1.44    0.94
   9   0   3    0.90    0.95
   9   0   3    0.98    1.21
   9   0   3    1.87    0.67
   9   0   3    2.02    0.70
   9   0   3    0.84    1.43
  10   0   3   59.96    2.67
  10   0   3   56.26    2.63
  10   0   3   67.03    3.24
  10   0   3   56.72    2.90
  10   0   3   61.73    4.47
  10   0   3   59.58    3.19
  10   0   3   62.75    3.75
  11   0   3   17.98    1.46
  11   0   3   22.39    2.13
  11   0   3   20.62    2.45
  11   0   3   16.71    1.98
  11   0   3   18.13    2.75
  11   0   3   12.86    1.51
  11   0   3   17.94    1.58
  12   0   3   -0.99    1.42
  12   0   3    0.68    1.89
  12   0   3    2.56    0.98
  12   0   3    1.86    1.58
  12   0   3    1.55    1.00
  13   0   3   -1.06    1.94
  13   0   3    1.21    0.95
  13   0   3   -0.96    1.58
  13   0   3    0.01    0.89
  13   0   3    1.90    1.32
  14   0   3   18.54    2.28
  14   0   3   16.67    2.79
  14   0   3    9.48    2.96
  13  -1  -3    3.47    2.21
  13  -1  -3   -2.55    2.75
  13  -1  -3    6.50    1.70
  13  -1  -3    5.16    1.14
  12  -1  -3    9.03    2.94
  12  -1  -3   14.25    2.01
  12  -1  -3   13.87    2.69
  11  -1  -3   -0.13    1.41
  11  -1  -3    0.14    1.56
  11  -1  -3   -0.30    2.19
  10  -1  -3  118.78    5.73
  10  -1  -3  105.28    5.17
  10  -1  -3  114.17    6.58
  10  -1  -3  113.11    4.97
   9  -1  -3   94.01    4.55
   9  -1  -3   90.83    4.26
   9  -1  -3   89.62    4.28
   9  -1  -3  103.14    5.77
   9  -1  -3   99.82    4.90
   8  -1  -3    9.25    2.25
   8  -1  -3    9.97    1.68
   8  -1  -3    9.03    1.41
   8  -1  -3   10.28    1.58
   8  -1  -3    9.72    1.39
  -8   1   3    7.98    1.68
   7  -1  -3    3.47    1.34
   7  -1  -3    2.46    1.14
   7  -1  -3    2.74    1.69
   7  -1  -3    2.87    1.00
   7  -1  -3    1.30    0.94
  -7   1   3    1.09    1.20
   6  -1  -3   94.84    4.08
   6  -1  -3   98.86    4.30
   6  -1  -3  100.67    4.21
   6  -1  -3   99.42    4.88
  -6   1   3   92.24    4.47
   5  -1  -3  438.76   15.15
   5  -1  -3  463.66   15.82
   5  -1  -3  445.95   15.02
   5  -1  -3  443.90   15.25
   5  -1  -3  468.70   15.53
  -5   1   3  437.61   13.92
  -5   1   3  426.68   14.92
  -5   1   3  421.46   13.85
   4  -1  -3   32.86    2.61
   4  -1  -3   27.73    1.92
   4  -1  -3   31.14    1.98
   4  -1  -3   30.79    1.77
   4  -1  -3   31.16    2.08
  -4   1   3   27.14    1.48
  -4   1   3   27.69    1.38
  -4   1   3   26.85    2.15
   3  -1  -3   48.83    2.33
   3  -1  -3   48.64    2.15
   3  -1  -3   47.07    2.31
   3  -1  -3   48.30    2.27
   3  -1  -3   46.87    2.70
  -3   1   3   46.21    2.10
  -3   1   3   42.78    2.16
  -3   1   3   45.20    2.53
  -3   1   3   48.06    1.95
   2  -1  -3   17.89    1.41
   2  -1  -3   19.61    1.40
   2  -1  -3   17.18    1.26
   2  -1  -3   19.00    1.25
  -2   1   3   17.90    1.14
  -2   1   3   17.14    1.37
  -2   1   3   18.29    1.57
  -2   1   3   16.20    1.33
  -2   1   3   18.53    0.77
  -2   1   3   18.40    1.22
   0  -1  -3   34.52    1.48
   0  -1  -3   28.99    1.43
   0  -1  -3   33.62    1.55
   0  -1  -3   28.93    1.44
   0  -1  -3   37.84    1.84
   0  -1  -3   31.38    1.29
   0   1   3   28.79    1.46
   0   1   3   35.41    1.62
   0   1   3   35.42    1.76
   0   1   3   34.46    1.50
   0   1   3   30.54    1.27
   1   1   3  203.04    6.97
  -2  -1  -3   26.00    1.21
   2   1   3   27.03    1.24
   2   1   3   26.62    1.47
   3   1   3   39.66    1.70
   5   1   3  184.93    6.81
   5   1   3  178.44    6.37
   6   1   3  139.46    5.56
   6   1   3  133.85    5.14
   6   1   3  134.01    5.08
   7   1   3    0.56    0.81
   7   1   3    0.68    1.04
   7   1   3    0.99    0.78
   8   1   3   40.00    2.49
   8   1   3   41.81    3.12
   8   1   3   40.09    1.64
   8   1   3   39.89    1.74
   8   1   3   38.09    2.52
   9   1   3   37.04    2.54
   9   1   3   38.45    1.78
   9   1   3   42.29    3.33
   9   1   3   42.40    2.80
  10   1   3  141.91    5.31
  10   1   3  159.02    6.32
  10   1   3  148.47    5.85
  10   1   3  154.20    7.00
  10   1   3  140.83    5.27
  10   1   3  151.88    6.14
  11   1   3   15.47    2.02
  11   1   3   21.39    2.21
  11   1   3   15.47    1.58
  11   1   3   17.74    2.65
  11   1   3   15.15    1.78
  11   1   3   14.21    1.41
  11   1   3   13.91    1.31
  12   1   3    4.57    1.99
  12   1   3    5.54    1.28
  12   1   3    5.39    1.06
  12   1   3    5.53    1.52
  12   1   3    5.69    1.84
  12   1   3    2.93    0.99
  12   1   3    4.40    0.87
  13   1   3    4.10    1.94
  13   1   3    4.64    1.63
  13   1   3    6.00    1.16
  13   1   3    1.38    1.94
  13   1   3    3.02    1.30
  14   1   3    7.17    1.49
  14   1   3    9.56    1.86
  14   1   3    6.04    2.09
  13  -2  -3   -5.96    2.69
  13  -2  -3    4.39    1.62
  13  -2  -3    4.10    2.36
  12  -2  -3    5.37    0.92
  12  -2  -3    4.38    2.15
  12  -2  -3    7.95    1.71
  12  -2  -3    1.47    2.81
  11  -2  -3    2.40    1.75
  11  -2  -3    1.64    1.12
  11  -2  -3    1.70    2.45
  11  -2  -3    4.53    1.48
  10  -2  -3   73.11    3.92
  10  -2  -3   66.71    3.71
  10  -2  -3   75.70    4.61
  10  -2  -3   79.91    5.74
   9  -2  -3    8.53    1.51
   9  -2  -3    9.29    2.38
   9  -2  -3   13.67    2.21
   9  -2  -3   10.20    1.57
   9  -2  -3    9.80    1.45
   8  -2  -3    0.58    1.37
   8  -2  -3    1.10    1.78
   8  -2  -3    0.31    1.09
   7  -2  -3   19.25    3.35
   7  -2  -3   20.09    2.06
   7  -2  -3   20.67    1.89
   7  -2  -3   18.35    2.11
   7  -2  -3   20.09    1.92
   7  -2  -3   18.16    1.92
  -7   2   3   17.19    2.28
   6  -2  -3  404.68   13.92
   6  -2  -3  402.36   14.13
   6  -2  -3  399.03   13.61
   6  -2  -3  381.36   13.66
   6  -2  -3  411.81   14.68
   6  -2  -3  404.16   13.81
  -6   2   3  371.68   13.58
   5  -2  -3  138.35    5.05
   5  -2  -3  131.12    5.87
   5  -2  -3  133.86    5.25
   5  -2  -3  127.72    5.06
   5  -2  -3  128.99    5.00
   5  -2  -3  128.03    5.44
  -5   2   3  121.77    4.28
  -5   2   3  120.58    4.33
  -5   2   3  129.72    5.53
   4  -2  -3  167.69    6.90
   4  -2  -3  173.43    6.33
   4  -2  -3  170.92    6.16
   4  -2  -3  175.15    6.19
   4  -2  -3  169.45    6.23
   4  -2  -3  168.64    6.53
  -4   2   3  156.81    5.59
  -4   2   3  160.99    5.47
  -4   2   3  154.06    6.33
   3  -2  -3    6.64    0.99
   3  -2  -3    6.47    1.24
   3  -2  -3    6.71    1.04
   3  -2  -3    6.21    0.92
   3  -2  -3    5.32    0.96
   3  -2  -3    6.36    1.39
  -3   2   3    6.17    0.99
  -3   2   3    6.22    0.82
  -3   2   3    4.97    0.86
  -3   2   3    7.08    1.36
   2  -2  -3   70.11    3.27
   2  -2  -3   71.56    3.32
   2  -2  -3   70.16    2.80
   2  -2  -3   68.13    2.81
   2  -2  -3   70.79    2.84
   2  -2  -3   66.33    2.85
  -2   2   3   66.16    2.66
  -2   2   3   66.48    2.34
  -2   2   3   67.48    2.81
  -2   2   3   70.79    2.95
  -2   2   3   66.15    3.16
   0  -2  -3   36.85    1.77
   0  -2  -3   35.00    1.70
   0  -2  -3   36.65    1.52
   0  -2  -3   39.71    1.75
   0   2   3   34.26    1.77
   0   2   3   35.04    1.91
   0   2   3   37.80    1.74
  -2  -2  -3   36.26    1.65
  -2  -2  -3   36.28    1.45
  -2  -2  -3   37.29    1.43
   2   2   3   37.85    1.88
   2   2   3   36.52    1.52
   2   2   3   40.29    1.72
   2   2   3   34.42    1.51
   2   2   3   38.63    1.91
   3   2   3  208.04    6.91
   3   2   3  201.47    6.61
   3   2   3  202.29    6.65
   3   2   3  201.60    6.62
   4   2   3    0.59    0.66
   4   2   3    1.29    0.49
   5   2   3  405.43   13.36
   5   2   3  402.97   13.43
   5   2   3  388.80   13.14
   6   2   3   17.35    1.37
   6   2   3   16.77    1.65
   7   2   3    4.69    0.97
   7   2   3    3.36    1.05
   8   2   3    0.78    0.86
   8   2   3    0.75    0.89
   8   2   3    0.36    1.04
   9   2   3   97.14    4.24
   9   2   3   91.48    4.69
   9   2   3   99.53    4.30
   9   2   3   95.05    3.47
   9   2   3   93.16    3.44
  10   2   3   98.33    3.84
  10   2   3  102.63    5.18
  10   2   3  102.34    4.53
  10   2   3  104.53    4.73
  11   2   3    1.14    1.30
  11   2   3    0.10    1.44
  11   2   3   -0.03    1.15
  11   2   3    0.81    1.30
  11   2   3    0.10    0.67
  11   2   3   -0.48    1.01
  11   2   3    0.69    0.76
  12   2   3    6.32    1.71
  12   2   3    6.79    1.31
  12   2   3    7.04    1.13
  12   2   3    6.19    1.62
  12   2   3    6.24    1.54
  12   2   3    7.32    2.02
  12   2   3    5.52    0.92
  13   2   3   10.68    1.89
  13   2   3   10.21    1.29
  13   2   3    8.01    2.19
  13   2   3    8.78    1.71
  13   2   3    7.34    1.23
  13   2   3    9.14    2.08
  14   2   3   22.87    2.88
  14   2   3   22.33    2.54
  14   2   3   16.20    2.89
  14   2   3   20.53    2.54
  12  -3  -3    1.42    1.47
  12  -3  -3   -5.99    2.55
  12  -3  -3    1.89    1.97
  11  -3  -3   28.74    2.83
  11  -3  -3   19.77    4.10
  11  -3  -3   23.55    2.90
  10  -3  -3   45.69    3.14
  10  -3  -3   39.16    2.06
  10  -3  -3   43.53    5.07
  10  -3  -3   42.06    3.86
   9  -3  -3    2.49    1.69
   9  -3  -3    0.28    2.24
   8  -3  -3    1.74    1.08
   8  -3  -3    1.96    1.16
   8  -3  -3    2.65    1.42
   8  -3  -3    3.83    2.01
   7  -3  -3   62.93    4.52
   7  -3  -3   56.73    3.53
   7  -3  -3   51.58    3.63
   7  -3  -3   57.89    3.16
   7  -3  -3   57.45    2.85
   6  -3  -3  211.44    8.07
   6  -3  -3  215.66    7.78
   6  -3  -3  230.60    8.39
   6  -3  -3  223.84    8.09
   6  -3  -3  221.86    8.97
  -6   3   3  199.82    8.35
   5  -3  -3    1.42    0.86
   5  -3  -3    1.28    0.88
   5  -3  -3    1.71    0.78
   5  -3  -3    1.50    1.22
   5  -3  -3    1.05    1.33
   5  -3  -3    0.62    0.89
  -5   3   3    1.79    0.58
  -5   3   3    0.85    0.67
  -5   3   3   -0.15    1.05
   4  -3  -3  154.47    5.94
   4  -3  -3  160.09    5.92
   4  -3  -3  160.26    5.68
   4  -3  -3  164.63    6.08
   4  -3  -3  163.37    6.78
   4  -3  -3  152.75    6.18
  -4   3   3  151.04    6.32
  -4   3   3  151.03    5.34
  -4   3   3  148.30    5.50
   3  -3  -3    7.81    0.85
   3  -3  -3    8.61    1.33
   3  -3  -3    6.81    1.42
   3  -3  -3    5.55    1.01
   3  -3  -3    5.93    1.06
   3  -3  -3    5.67    1.00
  -3   3   3    6.18    1.03
  -3   3   3    5.90    1.14
  -3   3   3    5.98    0.88
  -3   3   3    6.19    0.89
  -3   3   3    8.38    0.80
   2  -3  -3  331.93   11.25
   2  -3  -3  342.86   11.72
   2  -3  -3  336.12   10.93
   2  -3  -3  325.13   11.18
   2  -3  -3  314.64   11.13
  -2   3   3  320.67   11.28
  -2   3   3  321.98   10.99
  -2   3   3  320.87   10.83
  -2   3   3  311.55   10.71
  -2   3   3  324.04   10.74
  -2   3   3  319.33   10.47
   1  -3  -3  107.40    4.33
   1  -3  -3  103.38    3.74
   1  -3  -3   98.20    3.91
   1  -3  -3  101.32    4.15
   1  -3  -3  107.54    4.22
  -1   3   3   95.90    3.73
  -1   3   3  105.82    4.21
  -1   3   3   95.77    3.81
  -1   3   3   98.66    3.55
  -1   3   3  100.35    3.70
   0  -3  -3  184.01    6.45
   0  -3  -3  192.45    6.40
   0  -3  -3  185.25    6.44
   0  -3  -3  189.37    6.72
   0  -3  -3  178.65    6.45
   0   3   3  179.46    6.37
   0   3   3  187.62    6.32
   0   3   3  187.73    6.58
   0   3   3  174.67    6.33
   0   3   3  186.88    6.39
  -1  -3  -3  113.38    4.20
  -1  -3  -3  113.84    4.07
  -1  -3  -3  111.97    4.08
  -1  -3  -3  109.58    4.06
   1   3   3  112.12    4.18
   1   3   3  111.81    4.10
   1   3   3  113.10    4.13
   1   3   3  116.77    4.20
   1   3   3  112.48    4.13
  -2  -3  -3   12.61    1.03
  -2  -3  -3   14.32    1.05
  -2  -3  -3   12.59    0.67
  -2  -3  -3   14.65    1.21
   2   3   3   13.38    1.06
   2   3   3   11.76    1.09
   2   3   3   14.53    1.11
  -3  -3  -3  235.85    7.70
  -3  -3  -3  240.72    8.12
  -3  -3  -3  239.36    7.84
  -3  -3  -3  238.72    7.84
   3   3   3  254.35    8.56
   3   3   3  252.64    8.17
   3   3   3  240.03    8.35
   3   3   3  261.89    8.40
   4   3   3  209.96    7.38
   4   3   3  214.81    7.04
   4   3   3  213.07    7.03
   4   3   3  209.09    7.06
   6   3   3    5.43    0.83
   6   3   3    6.35    1.14
   6   3   3    5.55    0.90
   6   3   3    5.99    0.64
   6   3   3    4.58    0.53
   7   3   3    2.00    0.90
   7   3   3    1.67    0.44
   7   3   3    2.14    0.76
   7   3   3    2.07    0.54
   7   3   3    2.51    0.87
   8   3   3    7.40    1.27
   8   3   3    8.56    0.83
   8   3   3    8.91    1.48
   8   3   3    9.19    1.23
   8   3   3    9.60    0.89
   9   3   3  124.19    4.95
   9   3   3  119.28    5.15
   9   3   3  114.20    4.24
   9   3   3  115.03    4.30
  10   3   3   17.61    1.28
  10   3   3   18.32    2.07
  10   3   3   18.28    2.37
  10   3   3   16.31    1.41
  10   3   3   17.52    2.01
  11   3   3   45.99    3.15
  11   3   3   41.37    2.12
  11   3   3   43.40    2.85
  11   3   3   41.65    3.32
  11   3   3   39.07    2.21
  11   3   3   44.93    3.22
  12   3   3   29.79    3.70
  12   3   3   29.89    1.95
  12   3   3   32.55    2.65
  12   3   3   31.78    2.04
  12   3   3   40.33    2.30
  12   3   3   36.58    3.13
  12   3   3   33.61    3.06
  12   3   3   34.50    3.12
  13   3   3   20.26    2.54
  13   3   3   20.96    2.78
  13   3   3   22.89    2.25
  13   3   3   25.47    2.83
  13   3   3   25.17    1.87
  13   3   3   27.84    2.77
  14   3   3    9.24    2.34
  14   3   3   14.43    3.76
  14   3   3   14.10    2.14
  14   3   3   10.27    1.50
  14   3   3   13.99    2.17
  15   3   3    1.72    1.48
  15   3   3    2.32    1.45
  15   3   3   -0.64    1.73
  12  -4  -3   10.22    1.98
  12  -4  -3    0.66    3.22
  12  -4  -3   10.83    2.75
  11  -4  -3   74.49    5.12
  11  -4  -3   71.68    4.25
  11  -4  -3   68.44    6.67
  10  -4  -3   26.02    2.82
  10  -4  -3   31.44    3.40
  10  -4  -3   25.05    5.72
   9  -4  -3    1.57    1.78
   9  -4  -3    0.11    2.18
   8  -4  -3   -0.53    1.91
   8  -4  -3    0.43    1.57
   7  -4  -3   53.72    3.20
   7  -4  -3   48.60    2.99
   7  -4  -3   53.13    4.60
   7  -4  -3   55.21    3.56
   6  -4  -3   60.99    3.69
   6  -4  -3   57.07    3.22
   6  -4  -3   64.28    4.61
   6  -4  -3   63.35    2.47
   6  -4  -3   65.67    3.68
   6  -4  -3   64.00    3.34
  -6   4   3   57.03    2.23
  -6   4   3   56.90    2.28
   5  -4  -3   41.12    2.93
   5  -4  -3   45.79    1.96
   5  -4  -3   43.94    2.86
   5  -4  -3   48.03    2.71
   5  -4  -3   44.51    2.61
  -5   4   3   40.37    2.26
  -5   4   3   43.56    2.06
  -5   4   3   44.79    3.35
   4  -4  -3  211.57    7.02
   4  -4  -3  202.27    7.59
   4  -4  -3  207.42    7.60
   4  -4  -3  207.54    7.77
   4  -4  -3  205.05    7.68
   4  -4  -3  211.14    8.56
  -4   4   3  198.19    8.07
  -4   4   3  196.22    7.33
  -4   4   3  200.96    6.67
  -4   4   3  199.11    7.16
   3  -4  -3   84.35    3.63
   3  -4  -3   85.38    3.12
   3  -4  -3   84.11    3.76
   3  -4  -3   80.94    3.61
  -3   4   3   78.46    3.32
  -3   4   3   78.93    3.46
  -3   4   3   85.13    3.25
  -3   4   3   80.97    4.12
  -3   4   3   81.87    3.06
   2  -4  -3  247.97    8.18
   2  -4  -3  252.65    9.26
   2  -4  -3  230.81    8.56
   2  -4  -3  248.09    8.62
   2  -4  -3  239.74    8.57
  -2   4   3  244.09    9.02
  -2   4   3  249.76    8.17
  -2   4   3  236.72    8.46
  -2   4   3  227.41    8.35
  -2   4   3  251.05    8.68
  -2   4   3  240.16    8.22
   1  -4  -3   31.19    2.55
   1  -4  -3   29.49    1.62
   1  -4  -3   32.63    2.04
  -1   4   3   29.37    1.82
  -1   4   3   31.19    1.95
  -1   4   3   32.65    2.17
  -1   4   3   26.53    1.71
  -1   4   3   27.07    2.25
  -1   4   3   29.47    1.69
   0  -4  -3  329.18   10.88
   0  -4  -3  310.09   10.90
   0  -4  -3  338.43   11.24
   0  -4  -3  312.69   10.90
   0   4   3  318.60   10.88
   0   4   3  333.39   11.02
   0   4   3  331.46   10.90
   0   4   3  305.17   10.95
   0   4   3  323.63   11.03
   0   4   3  341.21   11.35
  -1  -4  -3  145.26    5.29
  -1  -4  -3  152.22    5.50
  -1  -4  -3  143.99    5.31
   1   4   3  146.73    5.38
   1   4   3  141.96    5.31
   1   4   3  148.29    5.35
   1   4   3  150.81    5.46
   1   4   3  151.16    5.37
  -2  -4  -3   30.86    1.72
  -2  -4  -3   30.04    1.67
  -2  -4  -3   33.09    1.80
  -2  -4  -3   30.90    1.74
   2   4   3   30.85    1.67
   2   4   3   32.25    1.81
   2   4   3   31.65    1.76
  -3  -4  -3    3.58    0.52
  -3  -4  -3    2.66    0.68
  -3  -4  -3    3.51    0.75
  -3  -4  -3    2.84    0.65
  -3  -4  -3    3.24    0.84
   3   4   3    4.08    0.60
   3   4   3    2.96    0.71
   3   4   3    3.12    0.70
   3   4   3    2.84    0.78
  -4  -4  -3  565.39   18.63
  -5  -4  -3  451.20   14.65
   5   4   3  473.99   15.57
   5   4   3  494.53   16.01
   5   4   3  492.68   15.53
   5   4   3  459.83   15.63
   5   4   3  457.71   15.60
   5   4   3  487.34   15.45
   6   4   3   70.55    2.80
   6   4   3   70.85    2.85
   6   4   3   75.80    2.97
   6   4   3   75.53    3.37
   6   4   3   73.62    2.80
   7   4   3    3.92    0.65
   7   4   3    3.51    0.70
   7   4   3    4.90    0.91
   7   4   3    3.66    1.02
   7   4   3    4.21    0.79
   8   4   3   67.35    2.99
   8   4   3   67.80    3.52
   8   4   3   69.79    3.18
   8   4   3   68.90    2.79
   8   4   3   66.93    3.08
   9   4   3  133.12    5.34
   9   4   3  132.16    5.72
   9   4   3  145.20    5.42
   9   4   3  129.90    4.87
   9   4   3  130.14    4.79
  10   4   3    4.29    1.53
  10   4   3    3.51    1.22
  10   4   3    5.24    0.93
  10   4   3    4.76    0.81
  10   4   3    4.64    1.32
  11   4   3   36.78    2.91
  11   4   3   41.41    3.18
  11   4   3   33.61    2.03
  11   4   3   33.21    2.78
  11   4   3   37.11    1.95
  12   4   3    5.67    1.39
  12   4   3    6.85    1.71
  12   4   3    6.75    1.74
  12   4   3    7.38    1.13
  12   4   3    6.87    1.04
  12   4   3    5.34    1.60
  13   4   3   14.66    2.24
  13   4   3    8.59    1.91
  13   4   3   12.15    1.99
  13   4   3   12.53    1.34
  13   4   3   13.55    2.12
  13   4   3   13.05    2.14
  13   4   3   11.39    1.38
  14   4   3   -1.05    1.21
  14   4   3    0.24    1.06
  14   4   3   -0.81    1.50
  14   4   3   -1.16    1.60
  14   4   3   -0.29    0.76
  15   4   3   19.58    2.67
  15   4   3   15.17    2.63
  15   4   3   19.16    3.21
  11  -5  -3   40.46    5.41
  11  -5  -3   43.71    4.58
  11  -5  -3   36.00    3.39
  10  -5  -3    5.74    2.28
  10  -5  -3    1.11    2.73
   9  -5  -3   46.67    3.99
   9  -5  -3   44.49    3.36
   9  -5  -3   44.76    5.59
   8  -5  -3   21.60    2.58
   8  -5  -3   23.13    2.76
   8  -5  -3   21.06    3.41
   7  -5  -3   72.53    5.56
   7  -5  -3   76.08    4.05
   7  -5  -3   73.75    4.37
   6  -5  -3   11.26    1.75
   6  -5  -3   10.41    1.79
   6  -5  -3   12.80    2.65
   6  -5  -3   14.45    1.94
   6  -5  -3   12.17    1.91
  -6   5   3   11.51    1.12
  -6   5   3   11.37    1.11
   5  -5  -3   64.20    4.04
   5  -5  -3   67.74    3.57
   5  -5  -3   68.56    3.71
   5  -5  -3   66.41    4.76
   5  -5  -3   68.49    3.47
  -5   5   3   61.51    2.39
  -5   5   3   63.04    2.84
  -5   5   3   62.84    3.05
   4  -5  -3   52.43    2.91
   4  -5  -3   52.02    3.08
   4  -5  -3   53.90    2.99
  -4   5   3   48.22    2.49
  -4   5   3   50.22    3.55
  -4   5   3   53.66    2.77
  -4   5   3   53.40    2.28
   3  -5  -3   27.09    2.86
   3  -5  -3   26.12    2.10
   3  -5  -3   25.70    2.14
   3  -5  -3   22.81    1.95
  -3   5   3   20.94    2.45
  -3   5   3   24.58    1.56
  -3   5   3   21.68    1.70
  -3   5   3   22.55    1.90
   2  -5  -3   67.21    3.25
   2  -5  -3   67.71    3.25
   2  -5  -3   76.03    4.05
   2  -5  -3   69.47    3.28
  -2   5   3   70.68    3.21
  -2   5   3   64.45    3.68
  -2   5   3   70.27    2.88
  -2   5   3   72.75    2.96
  -2   5   3   69.45    3.39
  -2   5   3   63.67    3.04
   1  -5  -3  294.70   10.36
   1  -5  -3  297.51   10.45
   1  -5  -3  300.18   10.44
   1  -5  -3  308.48   11.00
  -1   5   3  292.25   10.71
  -1   5   3  304.71   10.30
  -1   5   3  282.20   10.28
  -1   5   3  298.17    9.97
  -1   5   3  302.02   10.33
  -1   5   3  292.48   10.19
   0  -5  -3  409.77   14.22
   0  -5  -3  411.34   14.22
   0  -5  -3  444.26   14.65
   0  -5  -3  422.23   14.14
   0   5   3  400.09   14.24
   0   5   3  440.10   14.33
   0   5   3  438.22   14.15
   0   5   3  421.92   14.19
   0   5   3  422.94   14.33
   0   5   3  425.20   14.61
  -1  -5  -3   14.15    1.55
  -1  -5  -3   11.14    1.22
  -1  -5  -3   17.74    1.88
  -1  -5  -3   15.62    1.54
   1   5   3   15.41    1.67
   1   5   3   16.58    1.70
   1   5   3   10.43    1.18
   1   5   3   15.89    1.47
   1   5   3   13.91    1.51
  -2  -5  -3   -0.12    0.78
  -2  -5  -3    0.43    0.79
  -2  -5  -3    0.82    0.84
  -2  -5  -3    0.44    0.76
   2   5   3    0.93    0.81
   2   5   3    0.49    0.76
   2   5   3    0.53    0.71
   2   5   3    2.15    0.92
  -3  -5  -3   17.73    1.26
  -3  -5  -3   20.06    1.58
  -3  -5  -3   22.99    1.62
  -3  -5  -3   16.59    1.59
   3   5   3   18.34    1.63
   3   5   3   19.05    1.36
   3   5   3   20.13    1.74
   3   5   3   18.38    1.54
  -4  -5  -3  602.51   19.89
  -4  -5  -3  596.59   19.66
  -4  -5  -3  607.78   19.43
   4   5   3  601.06   19.73
  -5  -5  -3    2.76    0.52
  -5  -5  -3    1.95    0.62
   5   5   3    2.48    1.05
   5   5   3    1.78    0.79
   5   5   3    2.10    0.72
   5   5   3    2.19    0.67
  -6  -5  -3   85.46    3.16
   6   5   3   84.33    3.52
   6   5   3   95.87    4.02
   6   5   3   93.12    3.53
   6   5   3   90.48    3.60
   7   5   3  125.91    5.27
   7   5   3  124.24    4.69
   7   5   3  129.89    4.81
   7   5   3  129.76    4.76
   8   5   3  130.19    4.70
   8   5   3  128.78    4.89
   8   5   3  138.96    5.19
   8   5   3  134.98    5.62
   8   5   3  135.57    4.99
   9   5   3   17.03    1.52
   9   5   3   18.09    1.58
   9   5   3   20.53    1.82
   9   5   3   16.29    1.96
   9   5   3   17.68    1.45
  10   5   3   42.53    3.25
  10   5   3   39.26    2.37
  10   5   3   44.70    2.87
  10   5   3   42.50    2.30
  10   5   3   41.99    2.18
  11   5   3   15.41    1.61
  11   5   3   20.51    2.51
  11   5   3   15.30    1.91
  11   5   3   19.58    2.14
  11   5   3   16.07    1.48
  12   5   3    1.74    0.92
  12   5   3    2.52    1.69
  12   5   3    3.60    1.15
  12   5   3   -1.24    1.05
  12   5   3    1.82    1.46
  12   5   3    1.63    0.83
  13   5   3   18.72    2.52
  13   5   3   14.18    1.87
  13   5   3   21.87    2.48
  13   5   3   18.78    2.05
  13   5   3   16.26    1.99
  13   5   3   19.07    1.74
  14   5   3    6.41    2.05
  14   5   3    3.20    0.99
  14   5   3    1.29    1.35
  14   5   3    6.62    1.85
  14   5   3    5.04    1.87
  14   5   3    4.61    1.43
  15   5   3   19.47    2.66
  15   5   3   22.79    3.37
  15   5   3   27.38    3.17
  11  -6  -3   -0.34    2.96
  11  -6  -3    5.29    1.85
  11  -6  -3   -3.57    3.05
  10  -6  -3   21.46    3.18
  10  -6  -3   12.86    3.64
   9  -6  -3   16.71    2.38
   9  -6  -3   16.24    3.70
   9  -6  -3   17.08    2.51
   8  -6  -3   16.34    2.31
   8  -6  -3   17.84    3.20
   8  -6  -3   16.69    3.22
   7  -6  -3   43.16    3.63
   7  -6  -3   43.66    3.33
   7  -6  -3   41.40    4.85
   6  -6  -3   33.49    3.10
   6  -6  -3   31.17    4.23
   6  -6  -3   32.81    2.87
  -6   6   3   28.98    1.67
  -6   6   3   27.76    1.89
   5  -6  -3  109.90    5.12
   5  -6  -3  119.19    6.54
   5  -6  -3  112.59    5.26
  -5   6   3  103.41    4.42
  -5   6   3  101.08    3.87
  -5   6   3  103.71    4.15
   4  -6  -3   12.80    1.64
   4  -6  -3   15.01    2.51
   4  -6  -3   14.46    1.87
  -4   6   3   13.37    1.42
  -4   6   3   12.62    1.61
   3  -6  -3   31.79    2.48
   3  -6  -3   28.14    2.32
   3  -6  -3   30.73    2.32
  -3   6   3   27.31    2.86
  -3   6   3   31.28    2.69
  -3   6   3   27.34    2.21
  -3   6   3   30.48    1.97
  -3   6   3   29.27    2.05
   2  -6  -3    2.78    1.35
   2  -6  -3    2.37    1.00
   2  -6  -3    5.00    1.27
   2  -6  -3    1.82    0.96
  -2   6   3    1.97    0.91
  -2   6   3    3.16    0.80
  -2   6   3    1.97    1.11
  -2   6   3    2.12    1.01
  -2   6   3    2.33    0.96
  -2   6   3    2.82    1.27
   1  -6  -3  615.03   20.90
   1  -6  -3  583.40   20.27
   1  -6  -3  614.77   20.32
   1  -6  -3  610.03   20.16
  -1   6   3  597.80   19.65
  -1   6   3  588.09   19.78
  -1   6   3  588.14   20.38
  -1   6   3  604.50   19.88
  -1   6   3  587.16   19.47
  -1   6   3  594.20   19.88
   0  -6  -3  199.69    7.33
   0  -6  -3  215.75    8.00
   0  -6  -3  195.22    7.46
   0  -6  -3  201.79    7.47
   0   6   3  202.20    7.35
   0   6   3  200.96    7.06
   0   6   3  203.51    7.31
   0   6   3  199.29    7.66
   0   6   3  183.95    7.19
   0   6   3  200.75    7.21
  -1  -6  -3    0.24    0.96
  -1  -6  -3   -0.35    0.75
  -1  -6  -3    1.04    1.07
  -1  -6  -3    0.34    0.80
   1   6   3    0.33    0.88
   1   6   3    0.51    1.00
   1   6   3   -1.33    0.90
   1   6   3   -0.37    0.72
   1   6   3    1.13    0.91
   1   6   3   -0.37    0.81
  -2  -6  -3   64.07    3.02
  -2  -6  -3   62.80    2.98
  -2  -6  -3   63.74    3.18
  -2  -6  -3   62.83    3.03
   2   6   3   68.24    3.10
   2   6   3   60.68    3.00
   2   6   3   60.83    3.02
   2   6   3   62.86    3.15
  -3  -6  -3  254.73    8.70
  -3  -6  -3  253.27    8.64
  -3  -6  -3  240.85    8.29
  -3  -6  -3  243.77    8.69
  -3  -6  -3  242.73    8.67
   3   6   3  246.62    8.97
   3   6   3  246.06    8.83
   3   6   3  254.67    8.90
   3   6   3  252.02    8.69
   3   6   3  255.47    8.92
  -4  -6  -3  176.30    6.07
  -4  -6  -3  172.45    6.33
  -4  -6  -3  179.97    6.51
  -4  -6  -3  175.19    6.34
   4   6   3  170.16    6.56
   4   6   3  186.56    6.23
   4   6   3  178.47    6.65
   4   6   3  188.05    6.78
  -5  -6  -3   26.52    1.66
  -5  -6  -3   27.92    1.98
  -5  -6  -3   29.20    1.46
  -5  -6  -3   30.93    1.70
   5   6   3   29.81    1.88
   5   6   3   31.22    2.21
   5   6   3   29.18    1.96
   5   6   3   29.37    1.48
  -6  -6  -3   29.52    1.57
  -6  -6  -3   29.17    1.46
   6   6   3   29.77    1.94
   6   6   3   35.56    2.42
   6   6   3   31.93    2.06
   6   6   3   35.28    1.76
   7   6   3   18.43    1.67
   7   6   3   18.29    1.64
   7   6   3   18.55    1.58
   7   6   3   19.99    2.15
   8   6   3  186.97    7.19
   8   6   3  178.85    6.58
   8   6   3  174.19    6.51
   8   6   3  177.87    6.61
   9   6   3    3.50    0.94
   9   6   3    2.84    1.38
   9   6   3    3.77    1.22
   9   6   3    2.97    1.02
  10   6   3   82.82    3.70
  10   6   3   87.57    4.38
  10   6   3   96.40    4.75
  10   6   3   86.70    3.83
  10   6   3   89.62    4.15
  11   6   3   25.87    1.87
  11   6   3   25.79    2.02
  11   6   3   28.31    2.64
  11   6   3   23.78    2.55
  12   6   3    4.58    1.86
  12   6   3    4.54    1.15
  12   6   3    7.81    1.75
  12   6   3    4.50    1.66
  13   6   3   -0.95    1.47
  13   6   3    2.00    1.75
  13   6   3    0.66    0.93
  13   6   3    0.82    0.79
  14   6   3    9.45    2.15
  14   6   3   11.55    1.78
  14   6   3   15.34    2.55
  14   6   3   11.94    1.51
  15   6   3    6.82    2.12
  15   6   3    8.08    1.98
  15   6   3    7.70    1.68
  15   6   3    5.47    2.09
  10  -7  -3   -0.26    3.15
  10  -7  -3    9.68    2.60
   9  -7  -3    7.27    1.90
   9  -7  -3    3.06    3.12
   9  -7  -3    7.25    2.43
   8  -7  -3   18.40    3.65
   8  -7  -3   21.63    2.71
   8  -7  -3   22.08    2.61
   7  -7  -3    3.88    2.70
   7  -7  -3    1.39    1.86
   7  -7  -3    2.63    1.58
   6  -7  -3  123.03    7.41
   6  -7  -3  132.84    6.04
   6  -7  -3  129.19    6.14
  -6   7   3  120.17    4.76
   5  -7  -3   70.20    5.41
   5  -7  -3   69.24    4.05
   5  -7  -3   63.75    3.97
  -5   7   3   61.54    2.99
  -5   7   3   62.02    3.29
   4  -7  -3    0.62    1.14
   4  -7  -3    0.91    1.96
   4  -7  -3    1.12    1.39
  -4   7   3    0.15    0.85
  -4   7   3    0.83    0.91
  -4   7   3   -0.23    1.08
   3  -7  -3    8.93    2.21
   3  -7  -3    7.91    2.13
   3  -7  -3    5.43    2.02
   3  -7  -3    7.42    1.61
  -3   7   3    6.91    1.29
  -3   7   3    6.42    1.19
  -3   7   3    7.75    1.73
  -3   7   3    7.24    1.47
  -3   7   3    7.18    0.82
   2  -7  -3   50.83    3.14
   2  -7  -3   51.55    3.05
   2  -7  -3   50.87    2.91
  -2   7   3   54.06    2.54
  -2   7   3   52.44    2.85
  -2   7   3   51.64    3.66
  -2   7   3   52.25    2.90
  -2   7   3   55.59    3.12
  -2   7   3   54.48    3.35
   1  -7  -3  289.91   10.45
   1  -7  -3  283.49   10.60
   1  -7  -3  280.29   10.18
   1  -7  -3  299.25   11.14
  -1   7   3  281.62    9.98
  -1   7   3  280.10   10.76
  -1   7   3  282.40    9.72
  -1   7   3  286.08   10.22
  -1   7   3  273.48   10.07
  -1   7   3  295.71   10.26
   0  -7  -3    0.91    0.97
   0  -7  -3    2.01    1.04
   0  -7  -3    0.41    1.13
   0  -7  -3    0.70    0.84
[truncated: 13,070,395 more chars]
